# Supplementary material for: A dataset of proteins associated with Trypanosoma cruzi LYT1 mRNAs
Source: Data Brief. 2022 Feb 15;41:107953. doi: 10.1016/j.dib.2022.107953 (PMC8867043; doi:10.1016/j.dib.2022.107953)
Supplement: Supplementary file 1 [file mmc1.zip › mmc1.xlsm]

## Sheet: 1 Replicate 5'UTR-rRNA baits   
Title: Identity of proteins from T. cruzi epimastigotes bound to the 5'UTR mLYT1, kLYT1, and rRNA L. braziliensis baits in first replicate (samples report for 22038–22040)
				bait ARNr L. braziliensis	5´UTR mLYT1	5´UTR kLYT1
#	Identified Proteins (43)	Accession Number	Molecular Weight	22038 (F065491)	22039 (F065492)	22040 (F065493)
1	Glycosomal malate dehydrogenase, putative OS=Trypanosoma cruzi GN=TCSYLVIO_006026 PE=2 SV=1	O61084_TRYCR	34 kDa	1	1	1
2	DNA topoisomerase OS=Trypanosoma cruzi PE=3 SV=1	Q5MB15_TRYCR	92 kDa	1	1	1
3	Elongation factor 1-alpha (Fragment) OS=Trypanosoma cruzi GN=EF-1alpha PE=3 SV=1	I6LEB3_TRYCR	48 kDa	1	1	1
4	Pyruvate phosphate dikinase 1 OS=Trypanosoma cruzi GN=ppdk2 PE=4 SV=1	Q9GN79_TRYCR (+1)	101 kDa	1	1	1
5	Uncharacterized protein OS=Trypanosoma cruzi GN=TCSYLVIO_006132 PE=4 SV=1	K4DWV1_TRYCR (+1)	58 kDa	1	1	1
6	RNA-binding protein, putative OS=Trypanosoma cruzi GN=TCSYLVIO_000443 PE=4 SV=1	K4EDB3_TRYCR (+3)	50 kDa	1	1	1
7	Uncharacterized protein OS=Trypanosoma cruzi GN=TCSYLVIO_000964 PE=4 SV=1	K4EBC2_TRYCR (+1)	35 kDa		0.7	1
8	Polyadenylate-binding protein OS=Trypanosoma cruzi marinkellei GN=MOQ_004370 PE=3 SV=1	K2N1D5_TRYCR (+3)	61 kDa	1	0.99	1
9	Uncharacterized protein OS=Trypanosoma cruzi GN=TCSYLVIO_004686 PE=4 SV=1	K4E0U6_TRYCR (+1)	21 kDa		1	1
10	Mitochondrial RNA binding protein 1, putative OS=Trypanosoma cruzi (strain CL Brener) GN=Tc00.1047053509831.36 PE=4 SV=1	Q4D0R4_TRYCC (+1)	23 kDa	1	1	1
11	NADH-dependent fumarate reductase, putative OS=Trypanosoma cruzi (strain CL Brener) GN=Tc00.1047053510215.10 PE=4 SV=1	Q4CMU8_TRYCC	125 kDa	1	0.89	0.99
12	RNA-binding protein, putative OS=Trypanosoma cruzi GN=TCSYLVIO_006061 PE=4 SV=1	K4DX96_TRYCR (+2)	31 kDa	1		1
13	Beta tubulin, putative OS=Trypanosoma cruzi (strain CL Brener) GN=Tc00.1047053506563.40 PE=3 SV=1	Q4DQP2_TRYCC (+1)	50 kDa	1		1
14	NADH-cytochrome b5 reductase, putative OS=Trypanosoma cruzi marinkellei GN=MOQ_000715 PE=4 SV=1	K2PDS2_TRYCR (+1)	33 kDa	1	0.99	1
15	Glycosomal glyceraldehyde-3-phosphate dehydrogenase (Fragment) OS=Trypanosoma cruzi marinkellei GN=gGAPDH PE=3 SV=1	C6G8Z8_TRYCR	32 kDa	1	1	0.99
16	Trifunctional enzyme alpha subunit, mitochondrial-like protein, putative (Fragment) OS=Trypanosoma cruzi (strain CL Brener) GN=Tc00.1047053509701.10 PE=4 SV=1	Q4CLW3_TRYCC	76 kDa	1	0.99	0.99
17	Mitochondrial structure specific endonuclease I (SSE-1), putative OS=Trypanosoma cruzi GN=TCSYLVIO_009363 PE=4 SV=1	K4DN58_TRYCR (+3)	33 kDa	1	1	0.46
18	Kinetoplast DNA-associated protein, putative OS=Trypanosoma cruzi (strain CL Brener) GN=Tc00.1047053509793.30 PE=4 SV=1	Q4CY62_TRYCC (+1)	14 kDa	1	0.99	1
19	Retrotransposon hot spot (RHS) protein OS=Trypanosoma cruzi Dm28c GN=TCDM_09666 PE=4 SV=1	V5BDZ7_TRYCR	46 kDa	1	1	0.99
20	Uncharacterized protein OS=Trypanosoma cruzi GN=TCSYLVIO_006844 PE=4 SV=1	K4DW28_TRYCR	36 kDa	1	0.98	0.99
21	Fibrillarin, putative OS=Trypanosoma cruzi GN=TCSYLVIO_006078 PE=3 SV=1	K4DX81_TRYCR (+3)	31 kDa	1		1
22	Uncharacterized protein OS=Trypanosoma cruzi GN=TCSYLVIO_000164 PE=4 SV=1	K4EDN7_TRYCR (+2)	68 kDa	0.99	1	1
23	Histone H2B OS=Trypanosoma cruzi (strain CL Brener) GN=Tc00.1047053511635.20 PE=3 SV=1	Q4CTD7_TRYCC (+1)	12 kDa	0.99	0.99	1
24	Epsilon tubulin, putative (Fragment) OS=Trypanosoma cruzi GN=TCSYLVIO_008641 PE=3 SV=1	K4DQL6_TRYCR (+4)	42 kDa	1		1
25	Uncharacterized protein OS=Trypanosoma cruzi GN=TCSYLVIO_008385 PE=4 SV=1	K4DRA3_TRYCR (+2)	23 kDa	1	0.96	0.83
26	Uncharacterized protein OS=Trypanosoma cruzi (strain CL Brener) GN=Tc00.1047053507221.70 PE=4 SV=1	Q4D3V3_TRYCC (+2)	93 kDa	1		1
27	RNA-binding protein, putative OS=Trypanosoma cruzi GN=TCSYLVIO_000476 PE=4 SV=1	K4ECS4_TRYCR	46 kDa	0.99		1
28	2-oxoglutarate dehydrogenase, E2 component, dihydrolipoamide succinyltransferase, putative (Fragment) OS=Trypanosoma cruzi GN=TCSYLVIO_002667 PE=3 SV=1	K4E6E9_TRYCR (+1)	47 kDa	1	0.98
29	Uncharacterized protein OS=Trypanosoma cruzi GN=TCSYLVIO_006840 PE=4 SV=1	K4DV53_TRYCR (+2)	57 kDa	1	0.99	1
30	Epsilon tubulin, putative OS=Trypanosoma cruzi marinkellei GN=MOQ_008090 PE=4 SV=1	K2NGT6_TRYCR	28 kDa	0.99	0.99	1
31	RNA-binding protein, putative OS=Trypanosoma cruzi GN=TCSYLVIO_001364 PE=4 SV=1	K4EAR6_TRYCR (+3)	31 kDa	1	0.91	0.9
32	Dihydrolipoamide branched chain transacylase, putative OS=Trypanosoma cruzi GN=TCSYLVIO_009880 PE=3 SV=1	K4DM80_TRYCR (+1)	48 kDa	1	1	0.75
33	Mitochondrial RNA binding protein, putative OS=Trypanosoma cruzi GN=TCSYLVIO_000124 PE=4 SV=1	K4EDR7_TRYCR (+3)	43 kDa	1		1
34	RNA-binding protein, putative OS=Trypanosoma cruzi marinkellei GN=MOQ_004770 PE=4 SV=1	K2NR39_TRYCR (+4)	48 kDa	1		0.99
35	U-rich RNA-binding protein UBP-2 OS=Trypanosoma cruzi (strain CL Brener) GN=Tc00.1047053507093.229 PE=4 SV=1	Q4E1N4_TRYCC (+4)	18 kDa		1	0.66
36	Uncharacterized protein OS=Trypanosoma cruzi GN=TCSYLVIO_004583 PE=4 SV=1	K4E1R9_TRYCR (+2)	34 kDa	0.87	0.97	1
37	Uncharacterized protein OS=Trypanosoma cruzi GN=TCSYLVIO_010706 PE=4 SV=1	K4DJF1_TRYCR (+2)	28 kDa		1	0.86
38	60S acidic ribosomal protein P0 OS=Trypanosoma cruzi GN=TCSYLVIO_004778 PE=3 SV=1	K4E0W5_TRYCR	25 kDa	1	0.36
39	Orotidine-5-phosphate decarboxylase/orotate phosphoribosyltransferase OS=Trypanosoma cruzi GN=TCSYLVIO_001116 PE=3 SV=1	K4EC08_TRYCR (+3)	50 kDa	1		0.99
40	ATP-dependent RNA helicase, putative OS=Trypanosoma cruzi marinkellei GN=MOQ_004801 PE=3 SV=1	K2N962_TRYCR (+3)	69 kDa	0.84		1
41	Uncharacterized protein OS=Trypanosoma cruzi GN=TCSYLVIO_009730 PE=4 SV=1	K4DM78_TRYCR (+1)	33 kDa	0.99	0.74
42	RNA-binding protein, putative OS=Trypanosoma cruzi (strain CL Brener) GN=Tc00.1047053506625.70 PE=4 SV=1	Q4DUD5_TRYCC	18 kDa	1
43	ATP-dependent 6-phosphofructokinase OS=Trypanosoma cruzi GN=pfk PE=3 SV=1	K4E1M0_TRYCR (+1)	54 kDa		1
END OF FILE

## Sheet: 2 replicate 5'UTR-rRNA baits  
Title: Identity of proteins from T. cruzi epimastigotes bound to the 5'UTR mLYT1, kLYT1, and rRNA L. braziliensis baits in second replicate (samples report for 22234–22236)
				bait ARNr L. braziliensis	5´UTR mLYT1	5´UTR kLYT1
#	Identified Proteins (32)	Accession Number	Molecular Weight	22234 (F066232)	22235 (F066230)	22236 (F066231)
1	2-oxoglutarate dehydrogenase, E2 component, dihydrolipoamide succinyltransferase, putative (Fragment) OS=Trypanosoma cruzi marinkellei GN=MOQ_001444 PE=3 SV=1	K2MSS1_TRYCR (+4)	44 kDa	1	0.81	0.95
2	40S ribosomal protein S3a-1 OS=Trypanosoma cruzi (strain CL Brener) GN=Tc00.1047053503635.59 PE=3 SV=1	RS3A1_TRYCC	30 kDa	1	1	1
3	DNA topoisomerase OS=Trypanosoma cruzi PE=3 SV=1	Q5MB15_TRYCR	92 kDa	1	1	1
4	Elongation factor 1-alpha (Fragment) OS=Trypanosoma cruzi GN=EF-1alpha PE=3 SV=1	I6LEB3_TRYCR	48 kDa	1	1	1
5	Epsilon tubulin, putative (Fragment) OS=Trypanosoma cruzi marinkellei GN=MOQ_006064 PE=3 SV=1	K2N695_TRYCR (+6)	23 kDa	0.87	0.99	0.9
6	Epsilon tubulin, putative OS=Trypanosoma cruzi marinkellei GN=MOQ_008090 PE=4 SV=1	K2NGT6_TRYCR	28 kDa	1	1	1
7	Glycosomal glyceraldehyde-3-phosphate dehydrogenase (Fragment) OS=Trypanosoma cruzi marinkellei GN=gGAPDH PE=3 SV=1	C6G8Z8_TRYCR	32 kDa	1	1	1
8	Glycosomal malate dehydrogenase, putative OS=Trypanosoma cruzi GN=TCSYLVIO_006026 PE=2 SV=1	O61084_TRYCR (+1)	34 kDa	1	1	1
9	Kinetoplast DNA-associated protein, putative OS=Trypanosoma cruzi (strain CL Brener) GN=Tc00.1047053508719.40 PE=4 SV=1	Q4D3G0_TRYCC	15 kDa		1	0.99
10	La RNA binding protein, putative OS=Trypanosoma cruzi GN=TCSYLVIO_006827 PE=4 SV=1	K4DUV1_TRYCR (+1)	38 kDa		0.99
11	Methyltransferase OS=Trypanosoma cruzi GN=SMT1 PE=2 SV=1	D9I8N9_TRYCR (+15)	40 kDa		1
12	NADH-cytochrome b5 reductase, putative (Fragment) OS=Trypanosoma cruzi GN=TCSYLVIO_002404 PE=4 SV=1	K4E7I9_TRYCR (+1)	32 kDa	0.67	1	0.79
13	Polyadenylate-binding protein OS=Trypanosoma cruzi marinkellei GN=MOQ_004370 PE=3 SV=1	K2N1D5_TRYCR (+3)	61 kDa	1
14	Pyruvate phosphate dikinase OS=Trypanosoma cruzi Dm28c GN=TCDM_00696 PE=4 SV=1	V5BBD4_TRYCR	88 kDa	1	1	1
15	RNA-binding protein 6, putative OS=Trypanosoma cruzi marinkellei GN=MOQ_004095 PE=4 SV=1	K2NSZ1_TRYCR (+7)	25 kDa		1
16	RNA-binding protein, putative (Fragment) OS=Trypanosoma cruzi GN=TCSYLVIO_006059 PE=4 SV=1	K4DXA0_TRYCR (+2)	62 kDa	1		1
17	RNA-binding protein, putative OS=Trypanosoma cruzi marinkellei GN=MOQ_005930 PE=4 SV=1	K2M5T5_TRYCR (+3)	38 kDa		1
18	Retrotransposon hot spot (RHS) protein, putative (Fragment) OS=Trypanosoma cruzi GN=TCSYLVIO_010192 PE=4 SV=1	K4DL93_TRYCR	29 kDa	0.99	0.99	0.91
19	Ribosomal protein S7, putative OS=Trypanosoma cruzi (strain CL Brener) GN=Tc00.1047053506593.19 PE=4 SV=1	Q4CUC8_TRYCC	24 kDa		1	1
20	Succinyl-CoA:3-ketoacid-coenzyme A transferase OS=Trypanosoma cruzi GN=TCSYLVIO_005582 PE=3 SV=1	K4DYX5_TRYCR (+2)	53 kDa	1	0.99	1
21	Uncharacterized protein OS=Trypanosoma cruzi (strain CL Brener) GN=Tc00.1047053506401.250 PE=4 SV=1	Q4E3R8_TRYCC	54 kDa			0.99
22	Uncharacterized protein OS=Trypanosoma cruzi (strain CL Brener) GN=Tc00.1047053507601.90 PE=4 SV=1	Q4DDM1_TRYCC	88 kDa	1	0.99	0.98
23	Uncharacterized protein OS=Trypanosoma cruzi (strain CL Brener) GN=Tc00.1047053507895.124 PE=4 SV=1	Q4DJQ1_TRYCC	146 kDa	1		1
24	Uncharacterized protein OS=Trypanosoma cruzi (strain CL Brener) GN=Tc00.1047053510733.50 PE=4 SV=1	Q4D442_TRYCC	51 kDa	1	1	1
25	Uncharacterized protein OS=Trypanosoma cruzi (strain CL Brener) GN=Tc00.1047053511289.59 PE=4 SV=1	Q4DD14_TRYCC	19 kDa		0.84	0.99
26	Uncharacterized protein OS=Trypanosoma cruzi GN=TCSYLVIO_000964 PE=4 SV=1	K4EBC2_TRYCR (+3)	35 kDa			1
27	Uncharacterized protein OS=Trypanosoma cruzi GN=TCSYLVIO_002556 PE=4 SV=1	K4E7F1_TRYCR (+1)	23 kDa	0.49	0.99	0.99
28	Uncharacterized protein OS=Trypanosoma cruzi GN=TCSYLVIO_004216 PE=4 SV=1	K4E2W1_TRYCR (+3)	53 kDa	0.99	0.95
29	Uncharacterized protein OS=Trypanosoma cruzi GN=TCSYLVIO_006361 PE=4 SV=1	K4DXF9_TRYCR (+1)	29 kDa		1	1
30	Uncharacterized protein OS=Trypanosoma cruzi GN=TCSYLVIO_008385 PE=4 SV=1	K4DRA3_TRYCR (+3)	23 kDa	0.99	0.85
31	Uncharacterized protein OS=Trypanosoma cruzi marinkellei GN=MOQ_006278 PE=4 SV=1	K2MW15_TRYCR (+1)	25 kDa	0.85	0.5	1
32	snoRNP protein GAR1, putative (Fragment) OS=Trypanosoma cruzi GN=TCSYLVIO_003690 PE=4 SV=1	K4E3Z3_TRYCR (+1)	17 kDa	0.99	0.99	1
END OF FILE

## Sheet: 3 replicate 5'UTR-rRNA baits 
Title: Identity of proteins from T. cruzi epimastigotes bound to the 5'UTR mLYT1, kLYT1, and rRNA L. braziliensis baits in second replicate (samples report for 22237–22239)
				bait ARNr L. braziliensis	5´UTR mLYT1	5´UTR kLYT1
#	Identified Proteins (44)	Accession Number	Molecular Weight	22237_no 21	22238 no 22	22239 no 23
1	Elongation factor 1-alpha (Fragment) OS=Trypanosoma cruzi GN=EF-1alpha PE=3 SV=1	I6LEB3_TRYCR	48 kDa	1	1	1
2	Glycosomal malate dehydrogenase, putative OS=Trypanosoma cruzi GN=TCSYLVIO_006026 PE=2 SV=1	O61084_TRYCR (+1)	34 kDa	1	1	1
3	DNA topoisomerase OS=Trypanosoma cruzi PE=3 SV=1	Q5MB15_TRYCR	92 kDa	1		1
4	Uncharacterized protein OS=Trypanosoma cruzi Dm28c GN=TCDM_03488 PE=4 SV=1	V5BT90_TRYCR	16 kDa	1	1	1
5	Succinyl-CoA:3-ketoacid-coenzyme A transferase OS=Trypanosoma cruzi GN=TCSYLVIO_005582 PE=3 SV=1	K4DYX5_TRYCR (+1)	53 kDa	1	1	1
6	Uncharacterized protein OS=Trypanosoma cruzi (strain CL Brener) GN=Tc00.1047053510091.110 PE=4 SV=1	Q4DB88_TRYCC	30 kDa	1	1	1
7	Uncharacterized protein OS=Trypanosoma cruzi (strain CL Brener) GN=Tc00.1047053510733.50 PE=4 SV=1	Q4D442_TRYCC	51 kDa	0.99	1	1
8	Pyruvate phosphate dikinase OS=Trypanosoma cruzi Dm28c GN=TCDM_00696 PE=4 SV=1	V5BBD4_TRYCR	88 kDa	1		1
9	Glycosomal glyceraldehyde-3-phosphate dehydrogenase (Fragment) OS=Trypanosoma cruzi marinkellei GN=gGAPDH PE=3 SV=1	C6G8Z8_TRYCR	32 kDa	1	1	0.99
10	Trifunctional enzyme alpha subunit, mitochondrial-like protein, putative (Fragment) OS=Trypanosoma cruzi (strain CL Brener) GN=Tc00.1047053509701.10 PE=4 SV=1	Q4CLW3_TRYCC	76 kDa	0.99	1	0.72
11	Kinetoplast DNA-associated protein, putative OS=Trypanosoma cruzi (strain CL Brener) GN=Tc00.1047053508719.40 PE=4 SV=1	Q4D3G0_TRYCC	15 kDa	1	1	1
12	2-oxoglutarate dehydrogenase, E2 component, dihydrolipoamide succinyltransferase, putative (Fragment) OS=Trypanosoma cruzi marinkellei GN=MOQ_001444 PE=3 SV=1	K2MSS1_TRYCR (+4)	44 kDa	1		0.94
13	Uncharacterized protein OS=Trypanosoma cruzi marinkellei GN=MOQ_004869 PE=4 SV=1	K2M8C1_TRYCR	44 kDa	0.99	1	1
14	RNA-binding protein 6, putative OS=Trypanosoma cruzi marinkellei GN=MOQ_004095 PE=4 SV=1	K2NSZ1_TRYCR (+7)	25 kDa		1
15	snoRNP protein gar1, putative OS=Trypanosoma cruzi (strain CL Brener) GN=Tc00.1047053510687.120 PE=4 SV=1	Q4D9X5_TRYCC	23 kDa	0.99	1	0.98
16	Epsilon tubulin, putative (Fragment) OS=Trypanosoma cruzi marinkellei GN=MOQ_006064 PE=3 SV=1	K2N695_TRYCR (+6)	23 kDa	1	1	0.91
17	Uncharacterized protein OS=Trypanosoma cruzi marinkellei GN=MOQ_004838 PE=4 SV=1	K2MZX1_TRYCR (+4)	58 kDa	1		0.53
18	Uncharacterized protein OS=Trypanosoma cruzi (strain CL Brener) GN=Tc00.1047053507895.124 PE=4 SV=1	Q4DJQ1_TRYCC	146 kDa	0.99	1	1
19	Epsilon tubulin, putative OS=Trypanosoma cruzi marinkellei GN=MOQ_008090 PE=4 SV=1	K2NGT6_TRYCR	28 kDa	1	1
20	Elongation factor 2, putative OS=Trypanosoma cruzi marinkellei GN=MOQ_008463 PE=4 SV=1	K2MZJ2_TRYCR (+6)	21 kDa	1
21	Polyadenylate-binding protein OS=Trypanosoma cruzi marinkellei GN=MOQ_004370 PE=3 SV=1	K2N1D5_TRYCR (+3)	61 kDa	1
22	Retrotransposon hot spot (RHS) protein, putative (Fragment) OS=Trypanosoma cruzi GN=TCSYLVIO_010192 PE=4 SV=1	K4DL93_TRYCR	29 kDa	0.97	1	0.97
23	Mitochondrial RNA binding protein, putative OS=Trypanosoma cruzi (strain CL Brener) GN=Tc00.1047053506933.60 PE=4 SV=1	Q4DCA9_TRYCC	15 kDa	0.99	1	0.93
24	Uncharacterized protein (Fragment) OS=Trypanosoma cruzi marinkellei GN=MOQ_009415 PE=4 SV=1	K2NCS4_TRYCR (+3)	69 kDa	0.99	0.99	0.78
25	Retrotransposon hot spot (RHS) protein, putative OS=Trypanosoma cruzi (strain CL Brener) GN=Tc00.1047053509259.160 PE=4 SV=1	Q4DM59_TRYCC	109 kDa		0.98	0.99
26	RNA-binding protein, putative (Fragment) OS=Trypanosoma cruzi GN=TCSYLVIO_006059 PE=4 SV=1	K4DXA0_TRYCR (+2)	62 kDa	0.99		0.99
27	Beta tubulin, putative OS=Trypanosoma cruzi (strain CL Brener) GN=Tc00.1047053506563.40 PE=3 SV=1	Q4DQP2_TRYCC (+1)	50 kDa	1
28	Uncharacterized protein OS=Trypanosoma cruzi (strain CL Brener) GN=Tc00.1047053504001.20 PE=4 SV=1	Q4CW22_TRYCC	13 kDa	0.99		1
29	Uncharacterized protein OS=Trypanosoma cruzi GN=TCSYLVIO_004685 PE=4 SV=1	K4E246_TRYCR (+2)	35 kDa		0.99	0.99
30	Uncharacterized protein OS=Trypanosoma cruzi GN=TCSYLVIO_004216 PE=4 SV=1	K4E2W1_TRYCR (+3)	53 kDa		0.99	0.99
31	Dihydrolipoamide branched chain transacylase, putative OS=Trypanosoma cruzi GN=TCSYLVIO_009880 PE=3 SV=1	K4DM80_TRYCR (+3)	48 kDa	0.93	0.99
32	Uncharacterized protein OS=Trypanosoma cruzi (strain CL Brener) GN=Tc00.1047053503449.14 PE=4 SV=1	Q4CRX4_TRYCC (+1)	20 kDa		0.99	0.92
33	NADH-dependent fumarate reductase, putative OS=Trypanosoma cruzi (strain CL Brener) GN=Tc00.1047053510215.10 PE=4 SV=1	Q4CMU8_TRYCC	125 kDa	1
34	RNA-binding protein, putative OS=Trypanosoma cruzi GN=TCSYLVIO_006061 PE=4 SV=1	K4DX96_TRYCR (+3)	31 kDa	1
35	RNA-binding protein, putative OS=Trypanosoma cruzi marinkellei GN=MOQ_009688 PE=4 SV=1	K2MLT2_TRYCR (+6)	50 kDa	1
36	40S ribosomal protein S3a OS=Trypanosoma cruzi marinkellei GN=MOQ_003831 PE=3 SV=1	K2MAY9_TRYCR (+3)	30 kDa		1
37	RNA-binding protein, putative OS=Trypanosoma cruzi marinkellei GN=MOQ_004545 PE=4 SV=1	K2NRN5_TRYCR (+4)	31 kDa		1
38	Uncharacterized protein (Fragment) OS=Trypanosoma cruzi (strain CL Brener) GN=Tc00.1047053511687.19 PE=4 SV=1	Q4CLP5_TRYCC	27 kDa		1
39	ATP-dependent RNA helicase, putative OS=Trypanosoma cruzi GN=TCSYLVIO_005835 PE=3 SV=1	K4DXM8_TRYCR (+2)	90 kDa	0.99
40	Ribosomal protein S7, putative OS=Trypanosoma cruzi GN=TCSYLVIO_003444 PE=4 SV=1	K4E4B4_TRYCR (+2)	26 kDa	0.99
41	Uncharacterized protein OS=Trypanosoma cruzi GN=TCSYLVIO_000964 PE=4 SV=1	K4EBC2_TRYCR (+3)	35 kDa	0.7
42	Uncharacterized protein OS=Trypanosoma cruzi GN=TCSYLVIO_002517 PE=4 SV=1	K4E794_TRYCR (+2)	43 kDa	0.99
43	Enoyl-CoA hydratase, mitochondrial, putative OS=Trypanosoma cruzi GN=TCSYLVIO_007590 PE=3 SV=1	K4DTD3_TRYCR (+3)	29 kDa	0.89
44	Retrotransposon hot spot (RHS) protein OS=Trypanosoma cruzi Dm28c GN=TCDM_10966 PE=4 SV=1	V5D1U9_TRYCR	106 kDa			0.99
END OF FILE

## Sheet: 1-3 replicates 3'UTRI-rRNA bait
Title: Identity of proteins from T. cruzi epimastigotes bound to 3'UTR-I, and rRNA L. braziliensis baits in first replicate (samples report for 22665,22666), second replicate (samples report for 22667,22668) and third replicate (samples report for 22669,22670).
				Firts replicate		Second replicate		Third replicate
				bait ARNr L. braziliensis	bait 3´UTR-I	bait ARNr L. braziliensis	bait 3´UTR-I	bait ARNr L. braziliensis	bait 3´UTR-I
#	Identified Proteins (134)	Accession Number	Molecular Weight	22665	22666	22667	22668	22669	22670
1	DNA topoisomerase OS=Trypanosoma cruzi Dm28c GN=TCDM_04626 PE=3 SV=1	V5BG04_TRYCR	91 kDa	1	1	1	1	1	1
2	Pyruvate phosphate dikinase OS=Trypanosoma cruzi Dm28c GN=TCDM_00696 PE=4 SV=1	V5BBD4_TRYCR	88 kDa	1	1	1	1	1	1
3	RNA-binding protein, putative OS=Trypanosoma cruzi GN=TCSYLVIO_001364 PE=4 SV=1	K4EAR6_TRYCR (+1)	31 kDa	1	1	1	1	1	1
4	Elongation factor 1-alpha (Fragment) OS=Trypanosoma cruzi GN=EF-1alpha PE=3 SV=1	I6LEB3_TRYCR	48 kDa	1	1	1	1	1	1
5	Polyadenylate-binding protein OS=Trypanosoma cruzi GN=PABP PE=1 SV=1	Q27335_TRYCR (+3)	61 kDa	1	1	1	1	1	1
6	Mitochondrial exoribonuclease DSS-1, putative OS=Trypanosoma cruzi GN=TCSYLVIO_002525 PE=4 SV=1	K4E6Y3_TRYCR	69 kDa	1	1	1	1	1	1
7	Glycosomal malate dehydrogenase, putative OS=Trypanosoma cruzi GN=TCSYLVIO_006026 PE=2 SV=1	O61084_TRYCR (+1)	34 kDa	1	1	1	1	1	1
8	Beta tubulin 1.9 OS=Trypanosoma cruzi PE=2 SV=1	Q8STF3_TRYCR	50 kDa	1	1	1	1	1	1
9	RNA-binding protein UBP-2 OS=Trypanosoma cruzi PE=4 SV=1	Q7Z1G9_TRYCR	18 kDa	1	1	1	1	1	1
10	Alpha tubulin, putative OS=Trypanosoma cruzi (strain CL Brener) GN=Tc00.1047053411235.9 PE=3 SV=1	Q4CLA1_TRYCC (+1)	50 kDa	1	1	1	1	1	1
11	Uncharacterized protein OS=Trypanosoma cruzi (strain CL Brener) GN=Tc00.1047053510733.50 PE=4 SV=1	Q4D442_TRYCC	51 kDa	1	1	0.99	1	0.99	1
12	Glyceraldehyde-3-phosphate dehydrogenase, glycosomal OS=Trypanosoma cruzi PE=1 SV=1	G3PG_TRYCR (+2)	39 kDa	1	1	1	1	1	1
13	Uncharacterized protein OS=Trypanosoma cruzi (strain CL Brener) GN=Tc00.1047053510665.30 PE=4 SV=1	Q4CXH1_TRYCC (+1)	14 kDa	0.99	0.99	0.99	0.99	1	1
14	Mitochondrial RNA binding protein, putative OS=Trypanosoma cruzi (strain CL Brener) GN=Tc00.1047053506933.60 PE=4 SV=1	Q4DCA9_TRYCC (+1)	15 kDa	0.99	1	1	1	1	1
15	Replication factor A, 51kDa subunit, putative OS=Trypanosoma cruzi marinkellei GN=MOQ_001354 PE=4 SV=1	K2MT40_TRYCR	52 kDa	1		1	1	1	1
16	Epsilon tubulin, putative OS=Trypanosoma cruzi marinkellei GN=MOQ_008090 PE=4 SV=1	K2NGT6_TRYCR	28 kDa	1	1	1	0.99	1	1
17	Elongation factor 2, putative OS=Trypanosoma cruzi (strain CL Brener) GN=Tc00.1047053510963.90 PE=4 SV=1	Q4D3T1_TRYCC (+2)	94 kDa	1	1	0.99	1	0.99	1
18	Proteasome regulatory non-ATPase subunit 2, putative OS=Trypanosoma cruzi GN=TCSYLVIO_002526 PE=4 SV=1	K4E6T2_TRYCR (+1)	27 kDa	1	1	1	1		1
19	Uncharacterized protein OS=Trypanosoma cruzi GN=TCSYLVIO_006132 PE=4 SV=1	K4DWV1_TRYCR (+1)	58 kDa	1	1	1			1
20	Cytochrome c oxidase subunit IV, putative OS=Trypanosoma cruzi GN=TCSYLVIO_006929 PE=4 SV=1	K4DVU1_TRYCR (+1)	39 kDa					1	1
21	40S ribosomal protein S3A, putative (Fragment) OS=Trypanosoma cruzi GN=TCSYLVIO_005086 PE=3 SV=1	K4E0B8_TRYCR	30 kDa	1	1	1	1
22	Enoyl-CoA hydratase, mitochondrial, putative OS=Trypanosoma cruzi (strain CL Brener) GN=Tc00.1047053508153.130 PE=3 SV=1	Q4E679_TRYCC (+2)	29 kDa	1		1	1
23	NADH-cytochrome b5 reductase, putative (Fragment) OS=Trypanosoma cruzi GN=TCSYLVIO_002404 PE=4 SV=1	K4E7I9_TRYCR	32 kDa	1	1	0.99	0.99	1	1
24	Histone H2B OS=Trypanosoma cruzi (strain CL Brener) GN=Tc00.1047053511635.20 PE=3 SV=1	Q4CTD7_TRYCC (+3)	12 kDa	1	1		0.99	0.85	0.94
25	Transcription modulator/accessory protein, putative OS=Trypanosoma cruzi (strain CL Brener) GN=Tc00.1047053506773.70 PE=4 SV=1	Q4DQF6_TRYCC	110 kDa	1	1	0.99	0.99
26	Orotidine-5-phosphate decarboxylase/orotate phosphoribosyltransferase OS=Trypanosoma cruzi GN=TCSYLVIO_001116 PE=3 SV=1	K4EC08_TRYCR	50 kDa	1		0.99		1	1
27	Mitochondrial RNA binding protein, putative OS=Trypanosoma cruzi GN=TCSYLVIO_000124 PE=4 SV=1	K4EDR7_TRYCR (+1)	43 kDa	0.99	0.99	1	0.99	0.99	1
28	2-oxoglutarate dehydrogenase, E2 component, dihydrolipoamide succinyltransferase, putative OS=Trypanosoma cruzi (strain CL Brener) GN=Tc00.1047053503935.20 PE=3 SV=1	Q4CNP4_TRYCC (+2)	43 kDa	1	0.99	0.99
29	40S ribosomal protein S4 OS=Trypanosoma cruzi GN=rpS4-3 PE=2 SV=1	O62594_TRYCR (+2)	31 kDa	1	0.98	0.11
30	Trifunctional enzyme alpha subunit, mitochondrial-like protein, putative (Fragment) OS=Trypanosoma cruzi (strain CL Brener) GN=Tc00.1047053509701.10 PE=4 SV=1	Q4CLW3_TRYCC	76 kDa	1	1	0.99	1	1	1
31	Replication Factor A 28 kDa subunit, putative OS=Trypanosoma cruzi marinkellei GN=MOQ_001141 PE=4 SV=1	K2NH19_TRYCR	35 kDa			1	0.99	1	1
32	Inosine-5'-monophosphate dehydrogenase OS=Trypanosoma cruzi (strain CL Brener) GN=Tc00.1047053511301.110 PE=3 SV=1	Q4DM82_TRYCC (+1)	56 kDa	1	1			1	1
33	Polyadenylate-binding protein OS=Trypanosoma cruzi (strain CL Brener) GN=Tc00.1047053506885.70 PE=3 SV=1	Q4E4I9_TRYCC	64 kDa	1	0.99	1			1
34	ATP-dependent 6-phosphofructokinase OS=Trypanosoma cruzi GN=pfk PE=3 SV=1	K4E1M0_TRYCR (+1)	54 kDa	1	1	1		0.99
35	Retrotransposon hot spot (RHS) protein, putative OS=Trypanosoma cruzi (strain CL Brener) GN=Tc00.1047053507555.80 PE=4 SV=1	Q4D5T6_TRYCC	105 kDa	0.99				1	1
36	DNA topoisomerase OS=Trypanosoma cruzi PE=3 SV=1	Q5MB15_TRYCR	92 kDa	0.89	0.99	0.99	0.99	0.99	0.99
37	ATP-dependent DEAD/H RNA helicase, putative OS=Trypanosoma cruzi GN=TCSYLVIO_005082 PE=3 SV=1	K4E000_TRYCR	47 kDa		1				1
38	Prohibitin, putative OS=Trypanosoma cruzi GN=TCSYLVIO_000995 PE=4 SV=1	K4ECB4_TRYCR (+1)	31 kDa					1	1
39	Uncharacterized protein OS=Trypanosoma cruzi (strain CL Brener) GN=Tc00.1047053509141.40 PE=4 SV=1	Q4CSK6_TRYCC (+3)	30 kDa					1	1
40	Uncharacterized protein OS=Trypanosoma cruzi (strain CL Brener) GN=Tc00.1047053510635.40 PE=4 SV=1	Q4D231_TRYCC	31 kDa	0.99	0.99			1	1
41	Uncharacterized protein OS=Trypanosoma cruzi (strain CL Brener) GN=Tc00.1047053509857.60 PE=4 SV=1	Q4D2J3_TRYCC (+2)	68 kDa	1	1
42	Uncharacterized protein OS=Trypanosoma cruzi (strain CL Brener) GN=Tc00.1047053503603.10 PE=4 SV=1	Q4CNE1_TRYCC	30 kDa	0.99	0.99	1	0.99
43	Cytochrome c oxidase subunit V, putative OS=Trypanosoma cruzi (strain CL Brener) GN=Tc00.1047053508503.20 PE=4 SV=1	Q4D214_TRYCC	22 kDa				0.99	1	1
44	RNA-binding protein, putative OS=Trypanosoma cruzi (strain CL Brener) GN=Tc00.1047053506625.70 PE=4 SV=1	Q4DUD5_TRYCC	18 kDa	0.99	1	0.99	0.99		1
45	Uncharacterized protein OS=Trypanosoma cruzi (strain CL Brener) GN=Tc00.1047053508355.330 PE=4 SV=1	Q4E396_TRYCC (+2)	59 kDa	0.83				0.99	1
46	Uncharacterized protein OS=Trypanosoma cruzi (strain CL Brener) GN=Tc00.1047053509793.50 PE=4 SV=1	Q4CY60_TRYCC (+3)	21 kDa	0.94	0.99				0.97
47	NADH-dependent fumarate reductase, putative OS=Trypanosoma cruzi (strain CL Brener) GN=Tc00.1047053510215.10 PE=4 SV=1	Q4CMU8_TRYCC	125 kDa	0.5	0.13		1	0.99	0.72
48	Uncharacterized protein OS=Trypanosoma cruzi (strain CL Brener) GN=Tc00.1047053507221.70 PE=4 SV=1	Q4D3V3_TRYCC (+1)	93 kDa		0.77				1
49	60S ribosomal protein L13 OS=Trypanosoma cruzi (strain CL Brener) GN=Tc00.1047053508153.280 PE=3 SV=1	Q4E661_TRYCC (+2)	25 kDa	0.96	0.97	0.98	0.98
50	Putative 2-aminoethylphosphonate:pyruvateaminotransferase-likeprotein,putative OS=Trypanosoma cruzi Dm28c GN=TCDM_03984 PE=4 SV=1	V5DIW5_TRYCR	43 kDa	1	1				1
51	Mitochondrial RNA binding protein 1, putative OS=Trypanosoma cruzi (strain CL Brener) GN=Tc00.1047053509831.36 PE=4 SV=1	Q4D0R4_TRYCC (+2)	23 kDa	1	1	0.66		0.99
52	Uncharacterized protein OS=Trypanosoma cruzi GN=TCSYLVIO_001777 PE=4 SV=1	K4E9E8_TRYCR	42 kDa		1				1
53	RNA-binding protein, putative OS=Trypanosoma cruzi (strain CL Brener) GN=Tc00.1047053511621.50 PE=4 SV=1	Q4DT61_TRYCC (+2)	49 kDa		0.75				0.14
54	Retrotransposon hot spot (RHS) protein, putative OS=Trypanosoma cruzi (strain CL Brener) GN=Tc00.1047053507611.110 PE=4 SV=1	Q4E3H1_TRYCC	103 kDa	0.92				1
55	ATP-dependent Clp protease subunit, heat shock protein 78, putative OS=Trypanosoma cruzi (strain CL Brener) GN=Tc00.1047053508737.100 PE=4 SV=1	Q4DTH5_TRYCC (+1)	90 kDa					1	1
56	ATP-dependent RNA helicase, putative OS=Trypanosoma cruzi (strain CL Brener) GN=Tc00.1047053510741.180 PE=3 SV=1	Q4DRK9_TRYCC (+2)	90 kDa					1	1
57	Putative uncharacterized protein (Fragment) OS=Trypanosoma cruzi PE=2 SV=1	O00804_TRYCR (+2)	12 kDa	1	0.99
58	Eukaryotic initiation factor 4a, putative OS=Trypanosoma cruzi marinkellei GN=MOQ_002122 PE=3 SV=1	K2NIX0_TRYCR	46 kDa	0.99				0.99	1
59	Peptidyl-prolyl cis-trans isomerase OS=Trypanosoma cruzi Dm28c GN=TCDM_10703 PE=3 SV=1	V5B2A0_TRYCR	28 kDa		1		0.99
60	Uncharacterized protein OS=Trypanosoma cruzi (strain CL Brener) GN=Tc00.1047053507895.124 PE=4 SV=1	Q4DJQ1_TRYCC	146 kDa				1		0.91
61	Pyruvate dehydrogenase E1 component subunit alpha OS=Trypanosoma cruzi marinkellei GN=MOQ_004984 PE=4 SV=1	K2NQL8_TRYCR (+2)	43 kDa		0.62				1
62	Glycosomal phosphoenolpyruvate carboxykinase, putative OS=Trypanosoma cruzi (strain CL Brener) GN=Tc00.1047053508441.20 PE=3 SV=1	Q4DB81_TRYCC (+2)	59 kDa		0.81				0.99
63	RNA-binding protein, putative OS=Trypanosoma cruzi (strain CL Brener) GN=Tc00.1047053508895.60 PE=4 SV=1	Q4DCC6_TRYCC (+2)	52 kDa	0.99	0.99		0.99	0.99	1
64	Retrotransposon hot spot (RHS) protein OS=Trypanosoma cruzi Dm28c GN=TCDM_09666 PE=4 SV=1	V5BDZ7_TRYCR	46 kDa			0.99		0.99	1
65	Uncharacterized protein OS=Trypanosoma cruzi GN=TCSYLVIO_009730 PE=4 SV=1	K4DM78_TRYCR (+1)	33 kDa	0.99	0.99
66	Vacuolar-type proton translocating pyrophosphatase 1, putative OS=Trypanosoma cruzi (strain CL Brener) GN=Tc00.1047053510773.20 PE=3 SV=1	Q4DGG5_TRYCC (+4)	85 kDa		1				1
67	Ribonuclease II-like protein, putative OS=Trypanosoma cruzi (strain CL Brener) GN=Tc00.1047053509595.50 PE=3 SV=1	Q4D2B4_TRYCC	101 kDa	0.81	0.99				1
68	Ribosomal protein L35A, putative OS=Trypanosoma cruzi (strain CL Brener) GN=Tc00.1047053506559.470 PE=4 SV=1	Q4E581_TRYCC	17 kDa	1	1
69	Prostaglandin F2alpha synthase OS=Trypanosoma cruzi GN=TCSYLVIO_005740 PE=4 SV=1	K4DRH6_TRYCR (+1)	42 kDa	1
70	Uncharacterized protein OS=Trypanosoma cruzi GN=TCSYLVIO_003146 PE=4 SV=1	K4E6G5_TRYCR	70 kDa					0.99	1
71	Calcium-transporting ATPase OS=Trypanosoma cruzi (strain CL Brener) GN=Tc00.1047053508543.90 PE=3 SV=1	Q4DSJ2_TRYCC	122 kDa					0.99	1
72	Uncharacterized protein (Fragment) OS=Trypanosoma cruzi (strain CL Brener) GN=Tc00.1047053508263.5 PE=4 SV=1	Q4CUJ0_TRYCC (+2)	16 kDa					0.99	1
73	Ribosomal protein L21E (60S), putative OS=Trypanosoma cruzi (strain CL Brener) GN=Tc00.1047053507251.20 PE=4 SV=1	Q4CQJ7_TRYCC (+1)	18 kDa	1
74	Chaperonin TCP20, putative OS=Trypanosoma cruzi (strain CL Brener) GN=Tc00.1047053509583.10 PE=3 SV=1	Q4CPG3_TRYCC (+2)	59 kDa	0.99	0.99			0.99	1
75	RNA-binding protein, putative OS=Trypanosoma cruzi marinkellei GN=MOQ_009821 PE=4 SV=1	K2LUN5_TRYCR	39 kDa	0.99					1
76	Uncharacterized protein OS=Trypanosoma cruzi (strain CL Brener) GN=Tc00.1047053503643.30 PE=4 SV=1	Q4CY03_TRYCC (+1)	23 kDa			0.99		0.99	1
77	60S ribosomal protein L7a, putative OS=Trypanosoma cruzi GN=TCSYLVIO_009765 PE=4 SV=1	K4DMD5_TRYCR	36 kDa		0.64		0.99		0.92
78	60S ribosomal protein L7, putative OS=Trypanosoma cruzi (strain CL Brener) GN=Tc00.1047053507519.110 PE=3 SV=1	Q4DNZ7_TRYCC (+5)	28 kDa	0.87					0.26
79	Uncharacterized protein OS=Trypanosoma cruzi (strain CL Brener) GN=Tc00.1047053508409.180 PE=4 SV=1	Q4DWS8_TRYCC (+2)	35 kDa	0.59	1				0.24
80	Succinyl-CoA:3-ketoacid-coenzyme A transferase OS=Trypanosoma cruzi GN=TCSYLVIO_005582 PE=3 SV=1	K4DYX5_TRYCR (+1)	53 kDa	0.26				1	0.95
81	ATP-dependent RNA helicase, putative OS=Trypanosoma cruzi (strain CL Brener) GN=Tc00.1047053511285.120 PE=3 SV=1	Q4DH96_TRYCC (+3)	69 kDa		0.99			1
82	Aldehyde dehydrogenase OS=Trypanosoma cruzi Dm28c GN=TCDM_02189 PE=3 SV=1	V5BWK8_TRYCR	65 kDa					0.99	1
83	Uncharacterized protein OS=Trypanosoma cruzi (strain CL Brener) GN=Tc00.1047053503791.30 PE=4 SV=1	Q4CS80_TRYCC (+3)	26 kDa					0.99	1
84	Uncharacterized protein OS=Trypanosoma cruzi (strain CL Brener) GN=Tc00.1047053511231.60 PE=4 SV=1	Q4CYN5_TRYCC	93 kDa	0.7			1
85	Microtubule-associated protein, putative (Fragment) OS=Trypanosoma cruzi (strain CL Brener) GN=Tc00.1047053507447.19 PE=4 SV=1	Q4CMT2_TRYCC (+2)	85 kDa					0.51	0.86
86	Alkyl-dihydroxyacetone phosphate synthase, putative OS=Trypanosoma cruzi (strain CL Brener) GN=Tc00.1047053503815.10 PE=4 SV=1	Q4CRU8_TRYCC (+2)	69 kDa		0.99				1
87	Uncharacterized protein OS=Trypanosoma cruzi marinkellei GN=MOQ_005302 PE=4 SV=1	K2N7X9_TRYCR	70 kDa		0.99		1		0.98
88	RNA-binding protein, putative OS=Trypanosoma cruzi (strain CL Brener) GN=Tc00.1047053511277.580 PE=4 SV=1	Q4E5D6_TRYCC (+2)	46 kDa					1	1
89	Uncharacterized protein OS=Trypanosoma cruzi (strain CL Brener) GN=Tc00.1047053510089.110 PE=4 SV=1	Q4DQZ8_TRYCC (+2)	72 kDa	0.99					1
90	Uncharacterized protein OS=Trypanosoma cruzi GN=TCSYLVIO_007547 PE=4 SV=1	K4DTH8_TRYCR	112 kDa				0.99
91	Squalene monooxygenase, putative OS=Trypanosoma cruzi GN=TCSYLVIO_003484 PE=4 SV=1	K4E4U2_TRYCR (+1)	64 kDa						1
92	Acetyl-CoA carboxylase, putative OS=Trypanosoma cruzi GN=TCSYLVIO_002772 PE=4 SV=1	K4E6Y9_TRYCR (+1)	246 kDa						0.43
93	ATP-dependent DEAD/H RNA helicase, putative OS=Trypanosoma cruzi (strain CL Brener) GN=Tc00.1047053507641.120 PE=4 SV=1	Q4DYR3_TRYCC (+1)	69 kDa	0.99		0.99
94	Histone H3, putative OS=Trypanosoma cruzi (strain CL Brener) GN=Tc00.1047053509471.59 PE=4 SV=1	Q4CZH3_TRYCC	22 kDa			1	0.99
95	40S ribosomal protein S27, putative OS=Trypanosoma cruzi (strain CL Brener) GN=Tc00.1047053506963.14 PE=3 SV=1	Q4DN73_TRYCC (+1)	10 kDa	0.99	0.99
96	GMP reductase OS=Trypanosoma cruzi (strain CL Brener) GN=GMPR PE=3 SV=1	Q4DFE7_TRYCC (+4)	52 kDa	1
97	Methyltransferase OS=Trypanosoma cruzi (strain CL Brener) GN=Tc00.1047053505683.10 PE=3 SV=1	Q4CLW8_TRYCC (+2)	40 kDa		0.99				0.99
98	Serine-palmitoyl-CoA transferase, putative OS=Trypanosoma cruzi GN=TCSYLVIO_003739 PE=4 SV=1	K4E3K4_TRYCR (+1)	54 kDa						0.97
99	Fibrillarin, putative OS=Trypanosoma cruzi (strain CL Brener) GN=Tc00.1047053511287.150 PE=3 SV=1	Q4DIZ5_TRYCC (+3)	31 kDa
100	P27 protein, putative OS=Trypanosoma cruzi GN=TCSYLVIO_009423 PE=4 SV=1	K4DMX3_TRYCR (+2)	30 kDa						1
101	3-methylcrotonyl-CoA carboxylase, putative OS=Trypanosoma cruzi GN=TCSYLVIO_002758 PE=4 SV=1	K4E7J4_TRYCR (+1)	78 kDa						1
102	Uncharacterized protein OS=Trypanosoma cruzi GN=TCSYLVIO_006840 PE=4 SV=1	K4DV53_TRYCR	57 kDa			1
103	Uncharacterized protein OS=Trypanosoma cruzi GN=TCSYLVIO_003439 PE=4 SV=1	K4E4E3_TRYCR	126 kDa				0.06
104	60S ribosomal protein L19, putative (Fragment) OS=Trypanosoma cruzi GN=TCSYLVIO_009094 PE=4 SV=1	K4DP84_TRYCR	29 kDa	0.99	1
105	Uncharacterized protein OS=Trypanosoma cruzi GN=TCSYLVIO_009758 PE=4 SV=1	K4DLY9_TRYCR (+1)	54 kDa			0.99	1
106	Uncharacterized protein OS=Trypanosoma cruzi GN=TCSYLVIO_002873 PE=4 SV=1	K4E5X1_TRYCR (+1)	52 kDa	0.84					0.8
107	Fructose-bisphosphate aldolase OS=Trypanosoma cruzi (strain CL Brener) GN=Tc00.1047053504163.50 PE=3 SV=1	Q4D4R9_TRYCC (+2)	41 kDa
108	Uncharacterized protein OS=Trypanosoma cruzi GN=TCSYLVIO_002960 PE=4 SV=1	K4E6C7_TRYCR (+1)	94 kDa	0.76					1
109	Sterol C-24 reductase, putative OS=Trypanosoma cruzi GN=TCSYLVIO_004869 PE=4 SV=1	K4E0G3_TRYCR	58 kDa						1
110	Uncharacterized protein OS=Trypanosoma cruzi (strain CL Brener) GN=Tc00.1047053510101.350 PE=4 SV=1	Q4E3M6_TRYCC	52 kDa						0.98
111	Ubiquitin-activating enzyme E1, putative OS=Trypanosoma cruzi (strain CL Brener) GN=Tc00.1047053508043.30 PE=3 SV=1	Q4D0K9_TRYCC (+2)	114 kDa
112	Uncharacterized protein OS=Trypanosoma cruzi (strain CL Brener) GN=Tc00.1047053508461.10 PE=4 SV=1	Q4E4W4_TRYCC	19 kDa					0.99	1
113	Eukaryotic peptide chain release factor subunit 1, putative OS=Trypanosoma cruzi (strain CL Brener) GN=Tc00.1047053506127.110 PE=4 SV=1	Q4DP89_TRYCC (+3)	51 kDa					0.99	0.99
114	Aminomethyltransferase OS=Trypanosoma cruzi (strain CL Brener) GN=Tc00.1047053511231.50 PE=3 SV=1	Q4CYN6_TRYCC (+2)	41 kDa					1	1
115	Retrotransposon hot spot (RHS) protein, putative (Fragment) OS=Trypanosoma cruzi GN=TCSYLVIO_002466 PE=4 SV=1	K4E742_TRYCR	43 kDa						0.6
116	Elongation factor TU, putative OS=Trypanosoma cruzi (strain CL Brener) GN=Tc00.1047053511277.70 PE=4 SV=1	Q4E5I8_TRYCC (+1)	52 kDa						1
117	ATP synthase, alpha chain, mitochondrial, putative (Fragment) OS=Trypanosoma cruzi (strain CL Brener) GN=Tc00.1047053510395.10 PE=4 SV=1	Q4CNR6_TRYCC (+3)	26 kDa						1
118	Uncharacterized protein OS=Trypanosoma cruzi (strain CL Brener) GN=Tc00.1047053509859.10 PE=4 SV=1	Q4D4Y3_TRYCC	40 kDa	0.99					0.9
119	Mitochondrial DNA polymerase I protein C, putative OS=Trypanosoma cruzi GN=TCSYLVIO_010479 PE=4 SV=1	K4DK54_TRYCR (+1)	167 kDa						0.95
120	ATP-dependent RNA helicase OS=Trypanosoma cruzi Dm28c GN=TCDM_09236 PE=4 SV=1	V5D6H9_TRYCR	250 kDa		1				0.27
121	Mitochondrial DNA polymerase beta-PAK, putative OS=Trypanosoma cruzi (strain CL Brener) GN=Tc00.1047053507063.100 PE=4 SV=1	Q4E023_TRYCC	69 kDa	0.09
122	Uncharacterized protein OS=Trypanosoma cruzi (strain CL Brener) GN=Tc00.1047053508815.80 PE=4 SV=1	Q4DMJ6_TRYCC (+2)	64 kDa						1
123	Succinyl-CoA synthetase alpha subunit, putative OS=Trypanosoma cruzi (strain CL Brener) GN=Tc00.1047053508479.340 PE=3 SV=1	Q4E2I6_TRYCC (+1)	32 kDa	1	0.99
124	Vacuolar ATP synthase subunit B (Fragment) OS=Trypanosoma cruzi PE=4 SV=1	G4WJZ8_TRYCR	32 kDa						1
125	Uncharacterized protein OS=Trypanosoma cruzi (strain CL Brener) GN=Tc00.1047053508741.170 PE=4 SV=1	Q4E355_TRYCC (+2)	56 kDa						0.88
126	Glycerol-3-phosphate dehydrogenase OS=Trypanosoma cruzi (strain CL Brener) GN=Tc00.1047053511151.90 PE=3 SV=1	Q4DC80_TRYCC (+2)	67 kDa						1
127	Uncharacterized protein OS=Trypanosoma cruzi GN=TCSYLVIO_010932 PE=4 SV=1	K4DJ80_TRYCR	75 kDa						1
128	Uncharacterized protein OS=Trypanosoma cruzi (strain CL Brener) GN=Tc00.1047053503999.40 PE=4 SV=1	Q4DGD8_TRYCC	90 kDa						1
129	Pyrroline-5-carboxylate synthetase-like protein, putative (Fragment) OS=Trypanosoma cruzi (strain CL Brener) GN=Tc00.1047053511023.10 PE=3 SV=1	Q4CM65_TRYCC (+4)	43 kDa						1
130	Tryptophanyl-tRNA synthetase, putative (Fragment) OS=Trypanosoma cruzi (strain CL Brener) GN=Tc00.1047053507589.14 PE=4 SV=1	Q4CLY6_TRYCC	57 kDa					1
131	Retrotransposon hot spot (RHS) protein, putative (Fragment) OS=Trypanosoma cruzi GN=TCSYLVIO_007756 PE=4 SV=1	K4DTH3_TRYCR	86 kDa						1
132	Uncharacterized protein OS=Trypanosoma cruzi marinkellei GN=MOQ_000230 PE=4 SV=1	K2NNX7_TRYCR	37 kDa						1
133	Plasma membrane ATPase OS=Trypanosoma cruzi (strain CL Brener) GN=Tc00.1047053506649.20 PE=3 SV=1	Q4DE37_TRYCC (+3)	100 kDa						1
134	Uncharacterized protein OS=Trypanosoma cruzi (strain CL Brener) GN=Tc00.1047053508319.30 PE=4 SV=1	Q4D0V0_TRYCC (+2)	47 kDa						0.99
END OF FILE

## Sheet: 1 replicate 3´UTRII-rRNA baits
Title: Identity of proteins from T. cruzi epimastigotes bound to 3'UTR-II, and rRNA L. braziliensis baits in first replicate (samples report for 23780,23781).
				bait ARNr L. braziliensis	bait 3´UTR-II
#	Identified Proteins (186)	Accession Number	Molecular Weight	23780	23781
1	Mitochondrial RNA binding protein, putative OS=Trypanosoma cruzi GN=TCSYLVIO_000124 PE=4 SV=1	K4EDR7 (+3)	43 kDa	1	1
2	Pyruvate phosphate dikinase 1 OS=Trypanosoma cruzi GN=ppdk2 PE=4 SV=1	Q9GN79	101 kDa	1	1
3	Glycosomal malate dehydrogenase, putative OS=Trypanosoma cruzi GN=TCSYLVIO_006026 PE=2 SV=1	O61084	34 kDa	1	1
4	Beta tubulin 1.9 OS=Trypanosoma cruzi PE=2 SV=1	Q8STF3 (+1)	50 kDa	1	1
5	Polyadenylate-binding protein OS=Trypanosoma cruzi marinkellei GN=MOQ_004370 PE=3 SV=1	K2N1D5 (+3)	61 kDa	1	1
6	Alpha-tubulin OS=Trypanosoma cruzi PE=2 SV=1	Q26973 (+2)	47 kDa	1	1
7	U-rich RNA-binding protein UBP-2 OS=Trypanosoma cruzi (strain CL Brener) GN=Tc00.1047053507093.229 PE=4 SV=1	Q4E1N4 (+4)	18 kDa	1	1
8	Heat shock protein 85, putative (Fragment) OS=Trypanosoma cruzi GN=TCSYLVIO_008621 PE=3 SV=1	K4DQJ1 (+4)	85 kDa	1	1
9	Elongation factor 1-alpha OS=Trypanosoma cruzi GN=EF1alpha PE=3 SV=1	H9AZH6 (+8)	49 kDa	1	1
10	Prostaglandin F2alpha synthase OS=Trypanosoma cruzi GN=TCSYLVIO_005740 PE=4 SV=1	K4DRH6 (+1)	42 kDa	1	1
11	Uncharacterized protein OS=Trypanosoma cruzi GN=TCSYLVIO_002556 PE=4 SV=1	K4E7F1 (+1)	23 kDa	1	1
12	Replication factor A, 51kDa subunit, putative OS=Trypanosoma cruzi marinkellei GN=MOQ_001354 PE=4 SV=1	K2MT40	52 kDa	1	1
13	Glutamate dehydrogenase OS=Trypanosoma cruzi PE=2 SV=1	O61083	49 kDa	1	1
14	Chaperonin HSP60, mitochondrial, putative OS=Trypanosoma cruzi marinkellei GN=MOQ_003716 PE=3 SV=1	K2NC28 (+4)	59 kDa	1	1
15	Thiol-transferase Tc52 OS=Trypanosoma cruzi PE=4 SV=1	A0A076LCJ0 (+1)	51 kDa	1	1
16	Polyadenylate-binding protein OS=Trypanosoma cruzi Dm28c GN=TCDM_01672 PE=3 SV=1	V5BYR2	64 kDa	1	1
17	DNA topoisomerase OS=Trypanosoma cruzi GN=TCSYLVIO_006869 PE=3 SV=1	K4DUU1 (+1)	91 kDa	1	1
18	Glutamate dehydrogenase, putative OS=Trypanosoma cruzi GN=TCSYLVIO_007064 PE=4 SV=1	K4DUG5 (+1)	113 kDa	1	1
19	2-aminoethylphosphonate:pyruvateaminotransferase-likeprotein,putative OS=Trypanosoma cruzi GN=TCSYLVIO_006380 PE=3 SV=1	K4DWU9	75 kDa	1	1
20	RNA-binding protein, putative OS=Trypanosoma cruzi (strain CL Brener) GN=Tc00.1047053506625.70 PE=4 SV=1	Q4DUD5	18 kDa	1	1
21	Elongation factor 2, putative OS=Trypanosoma cruzi GN=TCSYLVIO_009936 PE=4 SV=1	K4DM24	94 kDa	1	1
22	Trifunctional enzyme alpha subunit, mitochondrial-like protein (Fragment) OS=Trypanosoma cruzi (strain CL Brener) GN=Tc00.1047053508981.39 PE=4 SV=1	Q4CWB6	75 kDa	1	1
23	D-isomer specific 2-hydroxyacid dehydrogenase-protein, putative OS=Trypanosoma cruzi (strain CL Brener) GN=Tc00.1047053510099.120 PE=4 SV=1	Q4DAE1	39 kDa	1	1
24	Arginine kinase, putative OS=Trypanosoma cruzi marinkellei GN=MOQ_005822 PE=3 SV=1	K2MX65 (+2)	40 kDa	1	1
25	Glucose-regulated protein 78, putative OS=Trypanosoma cruzi GN=TCSYLVIO_007719 PE=3 SV=1	K4DT97 (+3)	71 kDa	1	1
26	NADH-dependent fumarate reductase, putative OS=Trypanosoma cruzi (strain CL Brener) GN=Tc00.1047053510215.10 PE=4 SV=1	Q4CMU8	125 kDa	1	1
27	ATP synthase subunit alpha OS=Trypanosoma rangeli SC58 GN=TRSC58_06719 PE=4 SV=1	A0A061IUB5 (+7)	63 kDa	1	1
28	Cystathione gamma lyase, putative OS=Trypanosoma cruzi marinkellei GN=MOQ_004449 PE=3 SV=1	K2N167 (+2)	45 kDa	1	1
29	Methyltransferase OS=Trypanosoma cruzi GN=TCSYLVIO_007533 PE=3 SV=1	K4DT61	40 kDa	1	1
30	Histone H4 OS=Trypanosoma brucei gambiense (strain MHOM/CI/86/DAL972) GN=TbgDal_V5710 PE=3 SV=1	C9ZPV3 (+5)	17 kDa	1	1
31	Heat shock protein, putative OS=Trypanosoma cruzi GN=TCSYLVIO_006278 PE=3 SV=1	K4DWG8 (+1)	93 kDa	1	1
32	Alanine aminotransferase, putative OS=Trypanosoma cruzi GN=TCSYLVIO_006934 PE=4 SV=1	K4DUJ3 (+1)	55 kDa	1	1
33	Threonyl-tRNA synthetase, putative OS=Trypanosoma cruzi GN=TCSYLVIO_007511 PE=3 SV=1	K4DU79 (+1)	93 kDa	1	1
34	Tryparedoxin peroxidase OS=Trypanosoma cruzi GN=Tryp PE=1 SV=1	O96763 (+5)	22 kDa	1	1
35	Voltage-dependent anion-selective channel, putative OS=Trypanosoma cruzi GN=TCSYLVIO_000886 PE=4 SV=1	K4ECN2	30 kDa	1	1
36	Uncharacterized protein OS=Trypanosoma cruzi GN=TCSYLVIO_003771 PE=4 SV=1	K4E448 (+1)	43 kDa	1	1
37	Vacuolar-type proton translocating pyrophosphatase 1 OS=Trypanosoma cruzi marinkellei GN=MOQ_001645 PE=3 SV=1	K2NKA3 (+5)	85 kDa	1	1
38	Glyceraldehyde-3-phosphate dehydrogenase OS=Trypanosoma cruzi GN=TCSYLVIO_003325 PE=3 SV=1	K4E4T5 (+4)	39 kDa	1	1
39	Chaperonin alpha subunit, putative OS=Trypanosoma cruzi GN=TCSYLVIO_005312 PE=3 SV=1	K4DZT6 (+1)	59 kDa	1	1
40	Succinyl-CoA ligase subunit beta OS=Trypanosoma cruzi GN=TCSYLVIO_005042 PE=3 SV=1	K4E0F8 (+1)	45 kDa	1	1
41	Alkyl-dihydroxyacetone phosphate synthase, putative OS=Trypanosoma cruzi GN=TCSYLVIO_003068 PE=4 SV=1	K4E6P0 (+1)	69 kDa	1	1
42	Cytochrome c oxidase subunit IV, putative OS=Trypanosoma cruzi GN=TCSYLVIO_006929 PE=4 SV=1	K4DVU1 (+5)	39 kDa	1	1
43	Replication Factor A 28 kDa subunit, putative OS=Trypanosoma cruzi marinkellei GN=MOQ_001141 PE=4 SV=1	K2NH19 (+1)	35 kDa	1	1
44	Uncharacterized protein OS=Trypanosoma cruzi GN=TCSYLVIO_005041 PE=4 SV=1	K4DZX9 (+1)	25 kDa	1	1
45	Mitochondrial RNA binding protein 1, putative OS=Trypanosoma cruzi GN=TCSYLVIO_005489 PE=4 SV=1	K4DZV7 (+1)	23 kDa	1	1
46	Squalene monooxygenase, putative OS=Trypanosoma cruzi GN=TCSYLVIO_003484 PE=4 SV=1	K4E4U2 (+1)	64 kDa	1	1
47	Histone H2B OS=Trypanosoma cruzi (strain CL Brener) GN=Tc00.1047053511635.20 PE=3 SV=1	Q4CTD7 (+1)	12 kDa	1	1
48	Leucyl-tRNA synthetase, putative OS=Trypanosoma cruzi GN=TCSYLVIO_003028 PE=4 SV=1	K4E646 (+1)	116 kDa	1	1
49	Cysteine synthase, putative OS=Trypanosoma cruzi GN=TCSYLVIO_008128 PE=4 SV=1	K4DRJ9 (+1)	35 kDa	1	1
50	Mitochondrial heat shock OS=Trypanosoma cruzi GN=MTP70 PE=3 SV=1	B5U6T5 (+4)	71 kDa	1	1
51	Actin OS=Trypanosoma cruzi GN=act PE=3 SV=1	H9AZG3	42 kDa	1	1
52	Uncharacterized protein OS=Trypanosoma cruzi (strain CL Brener) GN=Tc00.1047053506337.50 PE=4 SV=1	Q4DKY3	23 kDa	1	1
53	Pyruvate dehydrogenase E1 component subunit alpha OS=Trypanosoma cruzi GN=TCSYLVIO_006279 PE=4 SV=1	K4DWP2 (+1)	43 kDa	1	1
54	Uncharacterized protein OS=Trypanosoma cruzi GN=TCSYLVIO_006405 PE=3 SV=1	K4DXC1 (+1)	32 kDa	1	1
55	Glutamamyl carboxypeptidase, putative OS=Trypanosoma cruzi (strain CL Brener) GN=Tc00.1047053507657.20 PE=4 SV=1	Q4CPW5 (+1)	44 kDa	1	1
56	Eukaryotic initiation factor 4a, putative OS=Trypanosoma cruzi GN=TCSYLVIO_003412 PE=3 SV=1	K4E5R8 (+2)	45 kDa	1	1
57	Tyrosine aminotransferase OS=Trypanosoma cruzi PE=1 SV=2	P33447 (+2)	46 kDa	1	1
58	Epsilon tubulin, putative OS=Trypanosoma cruzi marinkellei GN=MOQ_008090 PE=4 SV=1	K2NGT6	28 kDa	1	1
59	Heat shock protein, putative OS=Trypanosoma cruzi GN=TCSYLVIO_005578 PE=3 SV=1	K4DYB4 (+2)	84 kDa	1	1
60	Enoyl-CoA hydratase, mitochondrial, putative OS=Trypanosoma cruzi GN=TCSYLVIO_007590 PE=3 SV=1	K4DTD3 (+3)	29 kDa	1	1
61	Retrotransposon hot spot (RHS) protein, putative OS=Trypanosoma cruzi GN=TCSYLVIO_009839 PE=4 SV=1	K4DLX0	63 kDa	1	1
62	Malate dehydrogenase OS=Trypanosoma cruzi GN=TCSYLVIO_004390 PE=3 SV=1	K4E1P3 (+2)	33 kDa	1	1
63	Uncharacterized protein OS=Trypanosoma cruzi GN=TCSYLVIO_005286 PE=4 SV=1	K4DZV4 (+1)	102 kDa	1	1
64	Plasma membrane ATPase OS=Trypanosoma cruzi GN=TCH3 PE=3 SV=1	O15637	102 kDa	1	1
65	T-complex protein 1 subunit delta OS=Trypanosoma cruzi marinkellei GN=MOQ_006720 PE=3 SV=1	K2MUU6	59 kDa	1	1
66	14-3-3 protein, putative OS=Trypanosoma cruzi GN=TCSYLVIO_009211 PE=4 SV=1	K4DNY3 (+3)	30 kDa	0.99	1
67	NADH-cytochrome b5 reductase, putative (Fragment) OS=Trypanosoma cruzi GN=TCSYLVIO_002404 PE=4 SV=1	K4E7I9	32 kDa	1	1
68	Uncharacterized protein OS=Trypanosoma cruzi (strain CL Brener) GN=Tc00.1047053510421.130 PE=4 SV=1	Q4DXR8	72 kDa	1	1
69	Delta-1-pyrroline-5-carboxylate dehydrogenase, putative OS=Trypanosoma cruzi GN=TCSYLVIO_004515 PE=3 SV=1	K4E1B1 (+3)	62 kDa	1	1
70	Elongation factor Tu, putative OS=Trypanosoma cruzi GN=TCSYLVIO_006200 PE=4 SV=1	K4DWK5 (+1)	52 kDa	1	1
71	Tyrosine aminotransferase, putative OS=Trypanosoma cruzi GN=TCSYLVIO_007531 PE=4 SV=1	K4DU56 (+1)	46 kDa	1	1
72	ATP-dependent DEAD/H RNA helicase, putative OS=Trypanosoma cruzi GN=TCSYLVIO_005082 PE=3 SV=1	K4E000	47 kDa	1	1
73	Uncharacterized protein OS=Trypanosoma cruzi GN=TCSYLVIO_005803 PE=4 SV=1	K4DXS4 (+1)	24 kDa	1	0.99
74	Calpain-like cysteine peptidase, putative,cysteine peptidase, Clan CA, family C2, putative OS=Trypanosoma cruzi GN=TCSYLVIO_007342 PE=4 SV=1	K4DTF4	96 kDa	0.98	1
75	Glycosomal phosphoenolpyruvate carboxykinase, putative OS=Trypanosoma cruzi GN=TCSYLVIO_007745 PE=3 SV=1	K4DSA9 (+3)	59 kDa	1	1
76	Small GTP-binding protein Rab11, putative,Rab11 GTPase, putative OS=Trypanosoma cruzi GN=TCSYLVIO_009719 PE=3 SV=1	K4DM88 (+2)	22 kDa	1	1
77	ADP,ATP carrier protein 1, mitochondrial, putative,ADP/ATP translocase 1, putative OS=Trypanosoma cruzi GN=TCSYLVIO_006070 PE=3 SV=1	K4DX91 (+2)	35 kDa	1	1
78	Chaperonin containing t-complex protein, putative OS=Trypanosoma cruzi GN=TCSYLVIO_005500 PE=3 SV=1	K4DZU6 (+1)	58 kDa	1	1
79	Pyrroline-5-carboxylate synthetase-like protein OS=Trypanosoma cruzi Dm28c GN=TCDM_02659 PE=3 SV=1	V5B5L8	81 kDa	1	1
80	RNA-binding protein OS=Trypanosoma rangeli SC58 GN=TRSC58_03208 PE=4 SV=1	A0A061J2I2 (+8)	27 kDa	1	1
81	Mitochondrial RNA-binding protein 2, putative OS=Trypanosoma cruzi (strain CL Brener) GN=Tc00.1047053506755.260 PE=4 SV=1	Q4DWJ0 (+2)	26 kDa	1	1
82	Uncharacterized protein OS=Trypanosoma cruzi GN=TCSYLVIO_003592 PE=4 SV=1	K4E486 (+1)	24 kDa	1	1
83	Casein kinase, putative OS=Trypanosoma cruzi GN=TCSYLVIO_005145 PE=3 SV=1	K4DZI9 (+8)	38 kDa	1	1
84	Inosine-5'-monophosphate dehydrogenase OS=Trypanosoma cruzi marinkellei GN=MOQ_004661 PE=3 SV=1	K2NRC9 (+3)	56 kDa	1	1
85	2-amino-3-ketobutyrate coenzyme A ligase, putative OS=Trypanosoma cruzi GN=TCSYLVIO_001291 PE=3 SV=1	K4EAT6 (+2)	44 kDa	1	1
86	RNA-binding protein OS=Trypanosoma rangeli SC58 GN=TRSC58_02534 PE=4 SV=1	A0A061J8Y5 (+5)	32 kDa	1	1
87	Retrotransposon hot spot (RHS) protein, putative OS=Trypanosoma cruzi GN=TCSYLVIO_001444 PE=4 SV=1	K4EAI0	52 kDa	1	1
88	Chaperonin alpha subunit, putative OS=Trypanosoma cruzi marinkellei GN=MOQ_002702 PE=3 SV=1	K2N628 (+3)	59 kDa	1	1
89	Putative ADP-ribosylation factor OS=Trypanosoma vivax (strain Y486) GN=TVY486_0906830 PE=3 SV=1	G0U3K5 (+5)	21 kDa	1	1
90	Uncharacterized protein OS=Trypanosoma cruzi GN=TCSYLVIO_010631 PE=4 SV=1	K4DJZ6 (+2)	111 kDa	1	1
91	Cytochrome c oxidase subunit V, putative OS=Trypanosoma cruzi (strain CL Brener) GN=Tc00.1047053508503.20 PE=4 SV=1	Q4D214	22 kDa	1	1
92	Uncharacterized protein OS=Trypanosoma cruzi (strain CL Brener) GN=Tc00.1047053508409.220 PE=4 SV=1	Q4DWS4 (+1)	31 kDa	1	1
93	60S ribosomal protein L9, putative OS=Trypanosoma cruzi GN=TCSYLVIO_003366 PE=4 SV=1	K4E4P8 (+1)	26 kDa	1	1
94	Pyruvate kinase OS=Trypanosoma cruzi marinkellei GN=MOQ_004839 PE=3 SV=1	K2MW26 (+4)	55 kDa	1	1
95	Isocitrate dehydrogenase [NADP] OS=Trypanosoma cruzi marinkellei GN=MOQ_009241 PE=3 SV=1	K2MIU2 (+3)	49 kDa	1	1
96	Uncharacterized protein OS=Trypanosoma cruzi GN=TCSYLVIO_003557 PE=4 SV=1	K4E4M0 (+1)	29 kDa		1
97	Heat shock 70 kDa protein, putative (Fragment) OS=Trypanosoma cruzi (strain CL Brener) GN=Tc00.1047053506135.9 PE=3 SV=1	Q4DAZ6	30 kDa	1	1
98	Lanosterol 14-alpha-demethylase, putative OS=Trypanosoma cruzi GN=TCSYLVIO_001625 PE=3 SV=1	K4EAL9 (+2)	55 kDa	1	1
99	40S ribosomal protein S16 OS=Trypanosoma rangeli SC58 GN=TRSC58_07098 PE=4 SV=1	A0A061IRV4 (+4)	27 kDa	1	1
100	Cytoskeleton-associated protein CAP5.5, putative,cysteine peptidase, Clan CA, family C2, putative OS=Trypanosoma cruzi GN=TCSYLVIO_002991 PE=4 SV=1	K4E5Y1 (+1)	88 kDa	0.99	1
101	Mitochondrial exoribonuclease DSS-1, putative OS=Trypanosoma cruzi GN=TCSYLVIO_002525 PE=4 SV=1	K4E6Y3	69 kDa	1	0.96
102	Uncharacterized protein OS=Trypanosoma cruzi GN=TCSYLVIO_005781 PE=4 SV=1	K4DZ27 (+1)	51 kDa	1	1
103	Elongation factor 1-gamma (EF-1-gamma), putative OS=Trypanosoma cruzi (strain CL Brener) GN=Tc00.1047053510163.20 PE=4 SV=1	Q4CXW2	47 kDa	1	1
104	Uncharacterized protein OS=Trypanosoma cruzi (strain CL Brener) GN=Tc00.1047053510733.50 PE=4 SV=1	Q4D442	51 kDa	0.99	1
105	U6 snRNA-associated Sm-like protein LSm5p OS=Trypanosoma cruzi (strain CL Brener) GN=Tc00.1047053506943.114 PE=4 SV=1	Q4DCN3 (+2)	13 kDa	0.99	1
106	Uncharacterized protein (Fragment) OS=Trypanosoma cruzi GN=TCSYLVIO_000701 PE=4 SV=1	K4EC43 (+2)	23 kDa	1	1
107	Retrotransposon hot spot (RHS) protein, putative (Fragment) OS=Trypanosoma cruzi GN=TCSYLVIO_002466 PE=4 SV=1	K4E742	43 kDa	1	1
108	Flagellar calcium-binding protein, putative (Fragment) OS=Trypanosoma cruzi GN=TCSYLVIO_001097 PE=4 SV=1	K4EAZ1 (+1)	29 kDa	1	1
109	Acyl-CoA dehydrogenase, putative OS=Trypanosoma cruzi GN=TCSYLVIO_002676 PE=3 SV=1	K4E6E2 (+2)	69 kDa	1	1
110	Uncharacterized protein OS=Trypanosoma cruzi GN=TCSYLVIO_002873 PE=4 SV=1	K4E5X1 (+2)	52 kDa	1	1
111	Aldo-keto reductase OS=Trypanosoma cruzi PE=4 SV=1	B3U4H3	33 kDa	1	1
112	Epsilon tubulin, putative OS=Trypanosoma cruzi marinkellei GN=MOQ_008090 PE=4 SV=1	K2NGT6	28 kDa	0.07	1
113	DNA polymerase beta OS=Trypanosoma cruzi GN=polbeta PE=4 SV=1	C4NXS6 (+5)	46 kDa	1	1
114	Uncharacterized protein (Fragment) OS=Trypanosoma cruzi PE=4 SV=1	I3QFD2 (+3)	23 kDa	1	1
115	Retrotransposon hot spot (RHS) protein OS=Trypanosoma cruzi Dm28c GN=TCDM_08231 PE=4 SV=1	V5BH93	51 kDa	1	1
116	GTP-binding nuclear protein rtb2, putative OS=Trypanosoma cruzi GN=TCSYLVIO_006267 PE=4 SV=1	K4DWD6 (+2)	24 kDa	1	1
117	2-oxoglutarate dehydrogenase E1 component OS=Trypanosoma cruzi Dm28c GN=TCDM_02290 PE=4 SV=1	V5BWU3	112 kDa	1	1
118	Uncharacterized protein OS=Trypanosoma cruzi GN=TCSYLVIO_004479 PE=4 SV=1	K4E2Q7 (+1)	246 kDa	1	1
119	Chaperonin, putative,T-complex protein 1, theta subunit, putative OS=Trypanosoma cruzi GN=TCSYLVIO_004584 PE=3 SV=1	K4E2E8 (+1)	58 kDa	1	1
120	Uncharacterized protein OS=Trypanosoma cruzi marinkellei GN=MOQ_001005 PE=4 SV=1	K2PCJ0	262 kDa	1	1
121	dTDP-glucose 4,6-dehydratase, putative (Fragment) OS=Trypanosoma cruzi GN=TCSYLVIO_008086 PE=4 SV=1	K4DRP0 (+2)	42 kDa	0.99	1
122	Calpain-like cysteine peptidase, putative,cysteine peptidase, Clan CA, family C2, putative OS=Trypanosoma cruzi GN=TCSYLVIO_007147 PE=4 SV=1	K4DU84 (+1)	95 kDa	0.95	1
123	40S ribosomal protein S18, putative OS=Trypanosoma cruzi (strain CL Brener) GN=Tc00.1047053506679.100 PE=3 SV=1	Q4E093	18 kDa	0.99	1
124	Uncharacterized protein OS=Trypanosoma cruzi GN=TCSYLVIO_001038 PE=4 SV=1	K4EBF6 (+1)	95 kDa	1	0.99
125	Thiolase protein-like protein, putative OS=Trypanosoma cruzi GN=TCSYLVIO_002907 PE=3 SV=1	K4E746 (+2)	48 kDa	1	1
126	60S ribosomal protein L10 OS=Trypanosoma rangeli SC58 GN=TRSC58_02763 PE=4 SV=1	A0A061J3S3 (+4)	25 kDa	1	1
127	Glutathione peroxidase OS=Trypanosoma cruzi Dm28c GN=TCDM_13950 PE=3 SV=1	V5BZH0	20 kDa	1	1
128	Histone H2A OS=Trypanosoma cruzi GN=h2a PE=2 SV=1	O02617 (+9)	14 kDa	1	1
129	Plasma membrane ATPase OS=Trypanosoma cruzi marinkellei GN=MOQ_005924 PE=3 SV=1	K2MWY1 (+3)	100 kDa	0.6	1
130	26S protease regulatory subunit, putative,serine peptidase, Clan SJ, family S16, putative OS=Trypanosoma cruzi GN=TCSYLVIO_004491 PE=3 SV=1	K4E1G1 (+3)	45 kDa	1	1
131	ATP synthase subunit beta OS=Trypanosoma rangeli SC58 GN=TRSC58_01705 PE=3 SV=1	A0A061J929 (+7)	56 kDa	1	1
132	Asparaginyl-tRNA synthetase, putative OS=Trypanosoma cruzi GN=TCSYLVIO_003867 PE=3 SV=1	K4E3K3	85 kDa	1	1
133	Retrotransposon hot spot (RHS) protein, putative OS=Trypanosoma cruzi (strain CL Brener) GN=Tc00.1047053509219.20 PE=4 SV=1	Q4CXQ1	139 kDa	1	1
134	ClpB chaperone OS=Trypanosoma cruzi GN=HSP104 PE=3 SV=1	D6QXI5 (+3)	97 kDa	1	1
135	Glycerol-3-phosphate dehydrogenase OS=Trypanosoma cruzi (strain CL Brener) GN=Tc00.1047053511151.90 PE=3 SV=1	Q4DC80	67 kDa	1	1
136	3-ketoacyl-CoA thiolase, putative OS=Trypanosoma cruzi GN=TCSYLVIO_000112 PE=3 SV=1	K4EEC5 (+1)	46 kDa	0.99	1
137	Calpain-like cysteine peptidase, putative,cysteine peptidase, Clan CA, family C2, putative OS=Trypanosoma cruzi GN=TCSYLVIO_007343 PE=4 SV=1	K4DTH5 (+1)	78 kDa	0.99	1
138	ATP-dependent 6-phosphofructokinase OS=Trypanosoma cruzi GN=pfk PE=3 SV=1	K4E1M0 (+1)	54 kDa	0.99	1
139	Aspartyl-tRNA synthetase OS=Trypanosoma cruzi Dm28c GN=TCDM_08491 PE=3 SV=1	V5AS93	64 kDa	0.99	1
140	Glyceraldehyde-3-phosphate dehydrogenase OS=Trypanosoma cruzi GN=TCSYLVIO_005017 PE=3 SV=1	K4E0I5 (+2)	36 kDa	0.99	1
141	Delta-9 desaturase OS=Trypanosoma cruzi GN=9des PE=3 SV=1	G8FL60 (+2)	50 kDa	0.98	1
142	Prohibitin, putative OS=Trypanosoma cruzi GN=TCSYLVIO_000995 PE=4 SV=1	K4ECB4 (+1)	31 kDa	0.92	1
143	Clathrin heavy chain OS=Trypanosoma cruzi GN=TCSYLVIO_004938 PE=3 SV=1	K4E050 (+3)	193 kDa		1
144	NADH-cytochrome b5 reductase OS=Trypanosoma cruzi GN=TCSYLVIO_003001 PE=3 SV=1	K4E5X3 (+3)	35 kDa	0.99	1
145	Uncharacterized protein OS=Trypanosoma cruzi marinkellei GN=MOQ_006557 PE=4 SV=1	K2NL96 (+4)	32 kDa	1	1
146	Uncharacterized protein OS=Trypanosoma cruzi GN=TCSYLVIO_001405 PE=4 SV=1	K4E9Z1 (+1)	69 kDa	1	1
147	3,2-trans-enoyl-CoA isomerase, mitochondrial, putative OS=Trypanosoma cruzi GN=TCSYLVIO_002880 PE=3 SV=1	K4E5W6 (+3)	39 kDa	1	1
148	6-phosphogluconolactonase OS=Trypanosoma cruzi PE=4 SV=1	A7UL79 (+1)	29 kDa	1	1
149	Retrotransposon hot spot protein (RHS) OS=Trypanosoma cruzi Dm28c GN=TCDM_12059 PE=4 SV=1	V5B7Q9	83 kDa	0.99	1
150	Sterol C-24 reductase, putative OS=Trypanosoma cruzi GN=TCSYLVIO_004869 PE=4 SV=1	K4E0G3 (+1)	58 kDa	0.99	1
151	Homoserine kinase, putative OS=Trypanosoma cruzi GN=TCSYLVIO_003339 PE=3 SV=1	K4E4R7	36 kDa	0.99	1
152	Myosin heavy chain, putative (Fragment) OS=Trypanosoma cruzi (strain CL Brener) GN=Tc00.1047053506491.20 PE=4 SV=1	Q4D1D3 (+1)	399 kDa	0.99	1
153	RNA-binding protein, putative OS=Trypanosoma cruzi GN=TCSYLVIO_000443 PE=4 SV=1	K4EDB3 (+2)	50 kDa	1	0.99
154	Ribonucleoside-diphosphate reductase small chain OS=Trypanosoma rangeli SC58 GN=TRSC58_04880 PE=4 SV=1	A0A061IZD8 (+5)	39 kDa	1	0.99
155	Aminopeptidase, putative,metallo-peptidase, clan MA(E), family M1, putative OS=Trypanosoma cruzi GN=TCSYLVIO_003039 PE=4 SV=1	K4E6R1 (+2)	98 kDa	0.97	1
156	Glutamine-dependent carbamoyl-phosphate synthetase OS=Trypanosoma cruzi GN=TCSYLVIO_010497 PE=3 SV=1	K4DK07	206 kDa	0.84	1
157	P27 protein, putative OS=Trypanosoma cruzi marinkellei GN=MOQ_001220 PE=4 SV=1	K2PBX3 (+4)	28 kDa		1
158	Heat shock 70kDa protein 1/8 OS=Trypanosoma rangeli SC58 GN=TRSC58_07016 PE=3 SV=1	A0A061IRX8 (+10)	72 kDa	0.99	1
159	Dihydrolipoamide branched chain transacylase, putative OS=Trypanosoma cruzi GN=TCSYLVIO_009880 PE=3 SV=1	K4DM80 (+1)	48 kDa	0.99	1
160	Retrotransposon hot spot (RHS) protein, putative OS=Trypanosoma cruzi GN=TCSYLVIO_003670 PE=4 SV=1	K4E3R8	26 kDa	0.99	1
161	Importin beta-1 subunit, putative OS=Trypanosoma cruzi marinkellei GN=MOQ_003340 PE=4 SV=1	K2MC69	95 kDa	0.99	1
162	Isocitrate dehydrogenase [NADP] OS=Trypanosoma cruzi GN=TCSYLVIO_007396 PE=3 SV=1	K4DUK8	47 kDa	0.99	1
163	Histidine ammonia-lyase OS=Trypanosoma cruzi GN=TCSYLVIO_004599 PE=3 SV=1	K4E129 (+1)	58 kDa	1	0.99
164	Obg-like ATPase 1 OS=Trypanosoma cruzi PE=2 SV=1	Q6Y633	44 kDa	1	0.99
165	Protein kinase A catalytic subunit isoform 2, putative OS=Trypanosoma cruzi marinkellei GN=MOQ_004386 PE=4 SV=1	K2MXD5 (+1)	43 kDa	1	0.99
166	ADP-ribosylation factor 3, putative OS=Trypanosoma cruzi marinkellei GN=MOQ_006212 PE=3 SV=1	K2N5T0 (+1)	25 kDa	1	0.98
167	Oxidoreductase, putative OS=Trypanosoma cruzi marinkellei GN=MOQ_003078 PE=4 SV=1	K2N0V9 (+3)	36 kDa	0.97	1
168	14-3-3 protein OS=Trypanosoma rangeli SC58 GN=TRSC58_02934 PE=4 SV=1	A0A061J4T2 (+7)	29 kDa	0.94	1
169	Stress-induced protein sti1, putative OS=Trypanosoma cruzi marinkellei GN=MOQ_009009 PE=4 SV=1	K2NE30 (+3)	63 kDa	1	0.93
170	Acetyl-coenzyme A synthetase OS=Trypanosoma cruzi GN=TCSYLVIO_000046 PE=3 SV=1	K4EE89 (+3)	75 kDa	1	0.74
171	Citrate synthase OS=Trypanosoma cruzi GN=TCSYLVIO_006196 PE=3 SV=1	K4DXA2 (+3)	53 kDa	0.57	1
172	Lipophosphoglycan biosynthetic protein, putative OS=Trypanosoma cruzi (strain CL Brener) GN=Tc00.1047053506989.190 PE=3 SV=1	Q4DW89	87 kDa	0.05	1
173	Retrotransposon hot spot (RHS) protein, putative (Fragment) OS=Trypanosoma cruzi GN=TCSYLVIO_009588 PE=4 SV=1	K4DMJ1	33 kDa		1
174	Short chain dehydrogenase, putative OS=Trypanosoma cruzi GN=TCSYLVIO_007613 PE=3 SV=1	K4DSN3 (+1)	28 kDa		1
175	Putative 40S ribosomal protein S15 OS=Trypanosoma vivax (strain Y486) GN=TVY486_0702160 PE=3 SV=1	G0TY34 (+3)	17 kDa	1
176	Proteasome regulatory non-ATPase subunit, putative OS=Trypanosoma cruzi marinkellei GN=MOQ_008186 PE=4 SV=1	K2MLN2 (+4)	36 kDa		1
177	Uncharacterized protein (Fragment) OS=Trypanosoma cruzi (strain CL Brener) GN=Tc00.1047053508263.5 PE=4 SV=1	Q4CUJ0 (+2)	16 kDa		1
178	Uncharacterized protein OS=Trypanosoma cruzi (strain CL Brener) GN=Tc00.1047053507927.60 PE=4 SV=1	Q4D586	21 kDa		1
179	Uncharacterized protein OS=Trypanosoma cruzi (strain CL Brener) GN=Tc00.1047053509895.20 PE=4 SV=1	Q4DCY2	94 kDa		1
180	26S proteasome regulatory non-ATPase subunit, putative OS=Trypanosoma cruzi marinkellei GN=MOQ_003007 PE=4 SV=1	K2MD96 (+2)	98 kDa		1
181	Adenine phosphoribosyltransferase, putative OS=Trypanosoma cruzi GN=TCSYLVIO_002391 PE=4 SV=1	K4E774 (+2)	24 kDa		1
182	Retrotransposon hot spot (RHS) protein OS=Trypanosoma cruzi Dm28c GN=TCDM_11729 PE=4 SV=1	V5B436	110 kDa		1
183	Uncharacterized protein OS=Trypanosoma cruzi GN=TCSYLVIO_003146 PE=4 SV=1	K4E6G5	70 kDa		1
184	Uncharacterized protein (Fragment) OS=Trypanosoma cruzi marinkellei GN=MOQ_002093 PE=4 SV=1	K2MQZ7 (+3)	85 kDa		1
185	Hypoxanthine-guanine phosphoribosyltransferase OS=Trypanosoma rangeli SC58 GN=TRSC58_04659 PE=4 SV=1	A0A061IWY6 (+4)	26 kDa		1
186	Uncharacterized protein OS=Trypanosoma cruzi GN=TCSYLVIO_004206 PE=4 SV=1	K4E2W6 (+1)	101 kDa		1
END OF FILE

## Sheet: 2 replicate 3´UTRII-rRNA bait
Title: Identity of proteins from T. cruzi epimastigotes bound to 3'UTR-II, and rRNA L. braziliensis baits in second replicate (samples report for 23782,23783).
				bait ARNr L. braziliensis	bait 3´UTR-II
#	Identified Proteins (109)	Accession Number	Molecular Weight	23782	23783
2	Mitochondrial RNA binding protein, putative OS=Trypanosoma cruzi GN=TCSYLVIO_000124 PE=4 SV=1	K4EDR7 (+3)	43 kDa	1	1
3	Pyruvate phosphate dikinase 1 OS=Trypanosoma cruzi GN=ppdk2 PE=4 SV=1	Q9GN79	101 kDa	1	1
4	Glycosomal malate dehydrogenase, putative OS=Trypanosoma cruzi GN=TCSYLVIO_006026 PE=2 SV=1	O61084	34 kDa	1	1
5	Beta tubulin 1.9 OS=Trypanosoma cruzi PE=2 SV=1	Q8STF3 (+1)	50 kDa	1	1
6	Polyadenylate-binding protein OS=Trypanosoma cruzi marinkellei GN=MOQ_004370 PE=3 SV=1	K2N1D5 (+3)	61 kDa	1	1
7	Alpha-tubulin OS=Trypanosoma cruzi PE=2 SV=1	Q26973 (+2)	47 kDa	1	1
8	U-rich RNA-binding protein UBP-2 OS=Trypanosoma cruzi (strain CL Brener) GN=Tc00.1047053507093.229 PE=4 SV=1	Q4E1N4 (+4)	18 kDa	1	1
9	Heat shock-like 85 kDa protein OS=Trypanosoma cruzi PE=3 SV=1	P06660 (+1)	81 kDa		1
10	Elongation factor 1-alpha OS=Trypanosoma cruzi GN=EF1alpha PE=3 SV=1	H9AZH6 (+8)	49 kDa	1	1
11	Prostaglandin F2alpha synthase OS=Trypanosoma cruzi GN=TCSYLVIO_005740 PE=4 SV=1	K4DRH6 (+1)	42 kDa	1	1
12	Uncharacterized protein OS=Trypanosoma cruzi GN=TCSYLVIO_002556 PE=4 SV=1	K4E7F1 (+1)	23 kDa	1
13	Replication factor A, 51kDa subunit, putative OS=Trypanosoma cruzi marinkellei GN=MOQ_001354 PE=4 SV=1	K2MT40	52 kDa	1
14	Glutamate dehydrogenase OS=Trypanosoma cruzi PE=2 SV=1	O61083	49 kDa	1
15	Chaperonin HSP60, mitochondrial, putative OS=Trypanosoma cruzi marinkellei GN=MOQ_003716 PE=3 SV=1	K2NC28 (+4)	59 kDa	1	1
16	Thiol-transferase Tc52 OS=Trypanosoma cruzi PE=4 SV=1	A0A076LCJ0 (+1)	51 kDa	1	1
17	Polyadenylate-binding protein OS=Trypanosoma cruzi Dm28c GN=TCDM_01672 PE=3 SV=1	V5BYR2	64 kDa	1	1
18	DNA topoisomerase OS=Trypanosoma cruzi GN=TCSYLVIO_006869 PE=3 SV=1	K4DUU1 (+1)	91 kDa	1	1
19	Glutamate dehydrogenase, putative OS=Trypanosoma cruzi GN=TCSYLVIO_007064 PE=4 SV=1	K4DUG5 (+1)	113 kDa	1	1
20	2-aminoethylphosphonate:pyruvateaminotransferase-likeprotein,putative OS=Trypanosoma cruzi GN=TCSYLVIO_006380 PE=3 SV=1	K4DWU9	75 kDa	1	1
21	RNA-binding protein, putative OS=Trypanosoma cruzi (strain CL Brener) GN=Tc00.1047053506625.70 PE=4 SV=1	Q4DUD5	18 kDa	1	1
22	Elongation factor 2, putative OS=Trypanosoma cruzi GN=TCSYLVIO_009936 PE=4 SV=1	K4DM24	94 kDa	1	1
23	Trifunctional enzyme alpha subunit, mitochondrial-like protein (Fragment) OS=Trypanosoma cruzi (strain CL Brener) GN=Tc00.1047053508981.39 PE=4 SV=1	Q4CWB6	75 kDa	1	1
24	D-isomer specific 2-hydroxyacid dehydrogenase-protein, putative OS=Trypanosoma cruzi (strain CL Brener) GN=Tc00.1047053510099.120 PE=4 SV=1	Q4DAE1	39 kDa	1	1
25	Arginine kinase, putative OS=Trypanosoma cruzi marinkellei GN=MOQ_005822 PE=3 SV=1	K2MX65 (+2)	40 kDa	1
26	Glucose-regulated protein 78, putative OS=Trypanosoma cruzi GN=TCSYLVIO_007719 PE=3 SV=1	K4DT97 (+3)	71 kDa	1
27	NADH-dependent fumarate reductase, putative OS=Trypanosoma cruzi (strain CL Brener) GN=Tc00.1047053510215.10 PE=4 SV=1	Q4CMU8	125 kDa	1	1
28	ATP synthase subunit alpha OS=Trypanosoma rangeli SC58 GN=TRSC58_06719 PE=4 SV=1	A0A061IUB5 (+7)	63 kDa	1	1
29	Cystathione gamma lyase, putative OS=Trypanosoma cruzi marinkellei GN=MOQ_004449 PE=3 SV=1	K2N167 (+2)	45 kDa	1
30	Methyltransferase OS=Trypanosoma cruzi GN=TCSYLVIO_007533 PE=3 SV=1	K4DT61	40 kDa	1
31	Histone H4 OS=Trypanosoma brucei gambiense (strain MHOM/CI/86/DAL972) GN=TbgDal_V5710 PE=3 SV=1	C9ZPV3 (+5)	17 kDa	1	1
32	Heat shock protein, putative OS=Trypanosoma cruzi GN=TCSYLVIO_006278 PE=3 SV=1	K4DWG8 (+1)	93 kDa	0.92	0.95
33	Alanine aminotransferase, putative OS=Trypanosoma cruzi GN=TCSYLVIO_006934 PE=4 SV=1	K4DUJ3 (+1)	55 kDa	0.96	0.9
34	Threonyl-tRNA synthetase, putative OS=Trypanosoma cruzi GN=TCSYLVIO_007511 PE=3 SV=1	K4DU79 (+1)	93 kDa	1	1
35	Tryparedoxin peroxidase OS=Trypanosoma cruzi GN=Tryp PE=1 SV=1	O96763 (+5)	22 kDa	1	1
36	Voltage-dependent anion-selective channel, putative OS=Trypanosoma cruzi GN=TCSYLVIO_000886 PE=4 SV=1	K4ECN2	30 kDa	1
37	Uncharacterized protein OS=Trypanosoma cruzi GN=TCSYLVIO_003771 PE=4 SV=1	K4E448 (+1)	43 kDa	1
38	Vacuolar-type proton translocating pyrophosphatase 1 OS=Trypanosoma cruzi marinkellei GN=MOQ_001645 PE=3 SV=1	K2NKA3 (+5)	85 kDa	1
39	Glyceraldehyde-3-phosphate dehydrogenase OS=Trypanosoma cruzi GN=TCSYLVIO_003325 PE=3 SV=1	K4E4T5 (+4)	39 kDa	1	1
40	Chaperonin alpha subunit, putative OS=Trypanosoma cruzi GN=TCSYLVIO_005312 PE=3 SV=1	K4DZT6 (+1)	59 kDa	1
41	Succinyl-CoA ligase subunit beta OS=Trypanosoma cruzi GN=TCSYLVIO_005042 PE=3 SV=1	K4E0F8 (+1)	45 kDa	1	1
42	Alkyl-dihydroxyacetone phosphate synthase, putative OS=Trypanosoma cruzi GN=TCSYLVIO_003068 PE=4 SV=1	K4E6P0 (+1)	69 kDa	1	1
43	Cytochrome c oxidase subunit IV, putative OS=Trypanosoma cruzi GN=TCSYLVIO_006929 PE=4 SV=1	K4DVU1 (+5)	39 kDa	1
44	Replication Factor A 28 kDa subunit, putative OS=Trypanosoma cruzi marinkellei GN=MOQ_001141 PE=4 SV=1	K2NH19 (+1)	35 kDa	1	1
45	Uncharacterized protein OS=Trypanosoma cruzi GN=TCSYLVIO_005041 PE=4 SV=1	K4DZX9 (+1)	25 kDa	1	1
46	Mitochondrial RNA binding protein 1, putative OS=Trypanosoma cruzi GN=TCSYLVIO_005489 PE=4 SV=1	K4DZV7 (+1)	23 kDa	1	1
47	Squalene monooxygenase, putative OS=Trypanosoma cruzi GN=TCSYLVIO_003484 PE=4 SV=1	K4E4U2 (+1)	64 kDa	1	1
48	Histone H2B OS=Trypanosoma cruzi (strain CL Brener) GN=Tc00.1047053511635.20 PE=3 SV=1	Q4CTD7 (+1)	12 kDa	1	1
49	Leucyl-tRNA synthetase, putative OS=Trypanosoma cruzi GN=TCSYLVIO_003028 PE=4 SV=1	K4E646 (+1)	116 kDa	0.97
50	Cysteine synthase, putative OS=Trypanosoma cruzi GN=TCSYLVIO_008128 PE=4 SV=1	K4DRJ9 (+1)	35 kDa	0.91
51	Mitochondrial heat shock OS=Trypanosoma cruzi GN=MTP70 PE=3 SV=1	B5U6T5 (+4)	71 kDa	1	1
52	Actin OS=Trypanosoma cruzi GN=act PE=3 SV=1	H9AZG3	42 kDa	1	1
53	Uncharacterized protein OS=Trypanosoma cruzi (strain CL Brener) GN=Tc00.1047053506337.50 PE=4 SV=1	Q4DKY3	23 kDa	1	1
54	Pyruvate dehydrogenase E1 component subunit alpha OS=Trypanosoma cruzi GN=TCSYLVIO_006279 PE=4 SV=1	K4DWP2 (+1)	43 kDa	1
55	Uncharacterized protein OS=Trypanosoma cruzi GN=TCSYLVIO_006405 PE=3 SV=1	K4DXC1 (+1)	32 kDa	1	1
56	Glutamamyl carboxypeptidase, putative OS=Trypanosoma cruzi (strain CL Brener) GN=Tc00.1047053507657.20 PE=4 SV=1	Q4CPW5 (+1)	44 kDa	1
57	Eukaryotic initiation factor 4a, putative OS=Trypanosoma cruzi GN=TCSYLVIO_003412 PE=3 SV=1	K4E5R8 (+2)	45 kDa	0.99
58	Tyrosine aminotransferase OS=Trypanosoma cruzi PE=1 SV=2	P33447 (+2)	46 kDa	1
59	Uncharacterized protein OS=Trypanosoma cruzi GN=TCSYLVIO_003557 PE=4 SV=1	K4E4M0 (+1)	29 kDa	0.07	1
60	Heat shock protein, putative OS=Trypanosoma cruzi GN=TCSYLVIO_005578 PE=3 SV=1	K4DYB4 (+2)	84 kDa	1
61	Enoyl-CoA hydratase, mitochondrial, putative OS=Trypanosoma cruzi GN=TCSYLVIO_007590 PE=3 SV=1	K4DTD3 (+3)	29 kDa	1
62	Retrotransposon hot spot (RHS) protein, putative OS=Trypanosoma cruzi GN=TCSYLVIO_009839 PE=4 SV=1	K4DLX0	63 kDa	1
63	Malate dehydrogenase OS=Trypanosoma cruzi GN=TCSYLVIO_004390 PE=3 SV=1	K4E1P3 (+2)	33 kDa	1	1
64	Uncharacterized protein OS=Trypanosoma cruzi GN=TCSYLVIO_005286 PE=4 SV=1	K4DZV4 (+1)	102 kDa	1
65	Plasma membrane ATPase OS=Trypanosoma cruzi GN=TCH3 PE=3 SV=1	O15637	102 kDa	1
66	T-complex protein 1 subunit delta OS=Trypanosoma cruzi marinkellei GN=MOQ_006720 PE=3 SV=1	K2MUU6	59 kDa	1
67	14-3-3 protein, putative OS=Trypanosoma cruzi GN=TCSYLVIO_009211 PE=4 SV=1	K4DNY3 (+3)	30 kDa	1
68	NADH-cytochrome b5 reductase, putative (Fragment) OS=Trypanosoma cruzi GN=TCSYLVIO_002404 PE=4 SV=1	K4E7I9	32 kDa	1	1
69	Uncharacterized protein OS=Trypanosoma cruzi (strain CL Brener) GN=Tc00.1047053510421.130 PE=4 SV=1	Q4DXR8	72 kDa	1
70	Delta-1-pyrroline-5-carboxylate dehydrogenase, putative OS=Trypanosoma cruzi GN=TCSYLVIO_004515 PE=3 SV=1	K4E1B1 (+3)	62 kDa	1
71	Elongation factor Tu, putative OS=Trypanosoma cruzi GN=TCSYLVIO_006200 PE=4 SV=1	K4DWK5 (+1)	52 kDa	1
72	Tyrosine aminotransferase, putative OS=Trypanosoma cruzi GN=TCSYLVIO_007531 PE=4 SV=1	K4DU56 (+1)	46 kDa	1	1
73	ATP-dependent DEAD/H RNA helicase, putative OS=Trypanosoma cruzi GN=TCSYLVIO_005082 PE=3 SV=1	K4E000	47 kDa	1
74	Uncharacterized protein OS=Trypanosoma cruzi GN=TCSYLVIO_005803 PE=4 SV=1	K4DXS4 (+1)	24 kDa	1
75	Glycosomal phosphoenolpyruvate carboxykinase, putative OS=Trypanosoma cruzi GN=TCSYLVIO_007745 PE=3 SV=1	K4DTF4	96 kDa	1
76	Glycosomal phosphoenolpyruvate carboxykinase, putative OS=Trypanosoma cruzi GN=TCSYLVIO_007745 PE=3 SV=1	K4DSA9 (+3)	59 kDa	0.39
77	Small GTP-binding protein Rab11, putative,Rab11 GTPase, putative OS=Trypanosoma cruzi GN=TCSYLVIO_009719 PE=3 SV=1	K4DM88 (+2)	22 kDa	1
78	ADP,ATP carrier protein 1, mitochondrial, putative,ADP/ATP translocase 1, putative OS=Trypanosoma cruzi GN=TCSYLVIO_006070 PE=3 SV=1	K4DX91 (+2)	35 kDa	1
79	Chaperonin containing t-complex protein, putative OS=Trypanosoma cruzi GN=TCSYLVIO_005500 PE=3 SV=1	K4DZU6 (+1)	58 kDa		1
80	Pyrroline-5-carboxylate synthetase-like protein OS=Trypanosoma cruzi Dm28c GN=TCDM_02659 PE=3 SV=1	V5B5L8	81 kDa		1
81	RNA-binding protein OS=Trypanosoma rangeli SC58 GN=TRSC58_03208 PE=4 SV=1	A0A061J2I2 (+8)	27 kDa	1	1
82	Mitochondrial RNA-binding protein 2, putative OS=Trypanosoma cruzi (strain CL Brener) GN=Tc00.1047053506755.260 PE=4 SV=1	Q4DWJ0 (+2)	26 kDa	1	1
83	Uncharacterized protein OS=Trypanosoma cruzi GN=TCSYLVIO_003592 PE=4 SV=1	K4E486 (+1)	24 kDa	1
84	Casein kinase, putative OS=Trypanosoma cruzi GN=TCSYLVIO_005145 PE=3 SV=1	K4DZI9 (+8)	38 kDa	1
85	Inosine-5'-monophosphate dehydrogenase OS=Trypanosoma cruzi marinkellei GN=MOQ_004661 PE=3 SV=1	K2NRC9 (+3)	56 kDa	0.99
86	2-amino-3-ketobutyrate coenzyme A ligase, putative OS=Trypanosoma cruzi GN=TCSYLVIO_001291 PE=3 SV=1	K4EAT6 (+2)	44 kDa	0.98	1
87	RNA-binding protein OS=Trypanosoma rangeli SC58 GN=TRSC58_02534 PE=4 SV=1	A0A061J8Y5 (+5)	32 kDa	0.96	1
88	Retrotransposon hot spot (RHS) protein, putative OS=Trypanosoma cruzi GN=TCSYLVIO_001444 PE=4 SV=1	K4EAI0	52 kDa	0.77
89	Chaperonin alpha subunit, putative OS=Trypanosoma cruzi marinkellei GN=MOQ_002702 PE=3 SV=1	K2N628 (+3)	59 kDa	0.96
90	Putative ADP-ribosylation factor OS=Trypanosoma vivax (strain Y486) GN=TVY486_0906830 PE=3 SV=1	G0U3K5 (+5)	21 kDa	0.96
91	Uncharacterized protein OS=Trypanosoma cruzi GN=TCSYLVIO_010631 PE=4 SV=1	K4DJZ6 (+2)	111 kDa	0.96
92	Cytochrome c oxidase subunit V, putative OS=Trypanosoma cruzi (strain CL Brener) GN=Tc00.1047053508503.20 PE=4 SV=1	Q4D214	22 kDa	1	1
93	Uncharacterized protein OS=Trypanosoma cruzi (strain CL Brener) GN=Tc00.1047053508409.220 PE=4 SV=1	Q4DWS4 (+1)	31 kDa	1
94	60S ribosomal protein L9, putative OS=Trypanosoma cruzi GN=TCSYLVIO_003366 PE=4 SV=1	K4E4P8 (+1)	26 kDa	1
95	Uncharacterized protein OS=Trypanosoma cruzi Dm28c GN=TCDM_10537 PE=4 SV=1	V5D2Y5	53 kDa		1
96	Uncharacterized protein OS=Trypanosoma cruzi GN=TCSYLVIO_005781 PE=4 SV=1	K4DZ27 (+1)	51 kDa	1
97	Elongation factor 1-gamma (EF-1-gamma), putative OS=Trypanosoma cruzi (strain CL Brener) GN=Tc00.1047053510163.20 PE=4 SV=1	Q4CXW2	47 kDa	1
98	Uncharacterized protein OS=Trypanosoma cruzi (strain CL Brener) GN=Tc00.1047053510733.50 PE=4 SV=1	Q4D442	51 kDa	1
99	U6 snRNA-associated Sm-like protein LSm5p OS=Trypanosoma cruzi (strain CL Brener) GN=Tc00.1047053506943.114 PE=4 SV=1	Q4DCN3 (+2)	13 kDa	1
100	Uncharacterized protein (Fragment) OS=Trypanosoma cruzi GN=TCSYLVIO_000701 PE=4 SV=1	K4EC43 (+2)	23 kDa	0.98
101	Retrotransposon hot spot (RHS) protein, putative (Fragment) OS=Trypanosoma cruzi GN=TCSYLVIO_002466 PE=4 SV=1	K4E742	43 kDa	0.92
102	40S ribosomal protein S18, putative OS=Trypanosoma cruzi (strain CL Brener) GN=Tc00.1047053506679.100 PE=3 SV=1	Q4E093	18 kDa	0.98
103	Uncharacterized protein OS=Trypanosoma cruzi GN=TCSYLVIO_001038 PE=4 SV=1	K4EBF6 (+1)	95 kDa	0.96
104	Thiolase protein-like protein, putative OS=Trypanosoma cruzi GN=TCSYLVIO_002907 PE=3 SV=1	K4E746 (+2)	48 kDa	0.72
105	60S ribosomal protein L10 OS=Trypanosoma rangeli SC58 GN=TRSC58_02763 PE=4 SV=1	A0A061J3S3 (+4)	25 kDa	0.58
106	Glutathione peroxidase OS=Trypanosoma cruzi Dm28c GN=TCDM_13950 PE=3 SV=1	V5BZH0	20 kDa	0.46
107	Histone H2A OS=Trypanosoma cruzi GN=h2a PE=2 SV=1	O02617 (+9)	14 kDa	0.26
108	Plasma membrane ATPase OS=Trypanosoma cruzi marinkellei GN=MOQ_005924 PE=3 SV=1	K2MWY1 (+3)	100 kDa	0.51
109	NADH-cytochrome b5 reductase OS=Trypanosoma cruzi GN=TCSYLVIO_003001 PE=3 SV=1	K4E5X3 (+3)	35 kDa	1
END OF FILE

## Sheet: 3 replicate 3´UTRII-rRNA baits
Title: Identity of proteins from T. cruzi epimastigotes bound to 3'UTR-II, and rRNA L. braziliensis baits in third replicate (samples report for 23784,23785).
				bait ARNr L. braziliensis	bait 3´UTR-II
#	Identified Proteins (80)	Accession Number	Molecular Weight	23784 52	23785 53
1	Pyruvate phosphate dikinase 1 OS=Trypanosoma cruzi GN=ppdk2 PE=4 SV=1	Q9GN79	101 kDa	1	1
2	Glycosomal malate dehydrogenase, putative OS=Trypanosoma cruzi GN=TCSYLVIO_006026 PE=2 SV=1	O61084	34 kDa	1	1
3	Elongation factor 1-alpha OS=Trypanosoma cruzi GN=EF1alpha PE=3 SV=1	H9AZH6 (+8)	49 kDa	1	1
4	Polyadenylate-binding protein OS=Trypanosoma cruzi marinkellei GN=MOQ_004370 PE=3 SV=1	K2N1D5 (+3)	61 kDa	1	1
5	Beta tubulin 1.9 OS=Trypanosoma cruzi PE=2 SV=1	Q8STF3 (+1)	50 kDa	1	1
6	Heat shock-like 85 kDa protein OS=Trypanosoma cruzi PE=3 SV=1	P06660 (+1)	81 kDa		1
7	Alpha-tubulin OS=Trypanosoma cruzi PE=2 SV=1	Q26973 (+3)	47 kDa	1	1
8	Prostaglandin F2alpha synthase OS=Trypanosoma cruzi GN=TCSYLVIO_005740 PE=4 SV=1	K4DRH6 (+1)	42 kDa	1	1
9	Chaperonin HSP60, mitochondrial, putative OS=Trypanosoma cruzi marinkellei GN=MOQ_003716 PE=3 SV=1	K2NC28 (+4)	59 kDa	1	1
10	Elongation factor 2, putative OS=Trypanosoma cruzi GN=TCSYLVIO_009936 PE=4 SV=1	K4DM24 (+3)	94 kDa	1	1
11	NADH-dependent fumarate reductase, putative OS=Trypanosoma cruzi (strain CL Brener) GN=Tc00.1047053510215.10 PE=4 SV=1	Q4CMU8	125 kDa	1	1
12	Glutamate dehydrogenase OS=Trypanosoma cruzi GN=TCSYLVIO_003673 PE=3 SV=1	K4E4Z8 (+1)	45 kDa	1	1
13	Glyceraldehyde-3-phosphate dehydrogenase OS=Trypanosoma cruzi GN=TCSYLVIO_003325 PE=3 SV=1	K4E4T5 (+4)	39 kDa	1	1
14	Arginine kinase, putative OS=Trypanosoma cruzi GN=TCSYLVIO_007077 PE=3 SV=1	K4DUF3 (+1)	40 kDa	1	1
15	U-rich RNA-binding protein UBP-2 OS=Trypanosoma cruzi (strain CL Brener) GN=Tc00.1047053507093.229 PE=4 SV=1	Q4E1N4 (+3)	18 kDa	1	1
16	Mitochondrial heat shock OS=Trypanosoma cruzi GN=MTP70 PE=3 SV=1	B5U6T5 (+5)	71 kDa	1	1
17	Fructose-bisphosphate aldolase OS=Trypanosoma cruzi (strain CL Brener) GN=Tc00.1047053504163.50 PE=3 SV=1	Q4D4R9 (+1)	41 kDa	1	1
18	Glycosomal phosphoenolpyruvate carboxykinase, putative OS=Trypanosoma cruzi (strain CL Brener) GN=Tc00.1047053508441.20 PE=3 SV=1	Q4DB81	59 kDa	1	1
19	ATP-dependent 6-phosphofructokinase OS=Trypanosoma cruzi GN=pfk PE=3 SV=1	K4E1M0 (+1)	54 kDa	1	1
20	Epsilon tubulin, putative OS=Trypanosoma cruzi marinkellei GN=MOQ_008090 PE=4 SV=1	K2NGT6	28 kDa	1	1
21	Cystathione gamma lyase OS=Trypanosoma cruzi Dm28c GN=TCDM_00169 PE=3 SV=1	V5DUQ5	44 kDa	1	1
22	D-isomer specific 2-hydroxyacid dehydrogenase-protein, putative OS=Trypanosoma cruzi (strain CL Brener) GN=Tc00.1047053510099.120 PE=4 SV=1	Q4DAE1	39 kDa	1	1
23	Alanine aminotransferase, putative OS=Trypanosoma cruzi GN=TCSYLVIO_006934 PE=4 SV=1	K4DUJ3 (+1)	55 kDa	1	1
24	2-aminoethylphosphonate:pyruvateaminotransferase-likeprotein,putative OS=Trypanosoma cruzi GN=TCSYLVIO_006380 PE=3 SV=1	K4DWU9	75 kDa	1	1
25	Replication factor A, 51kDa subunit, putative OS=Trypanosoma cruzi GN=TCSYLVIO_002622 PE=4 SV=1	K4E6Z1 (+1)	52 kDa	0.21
26	Malate dehydrogenase OS=Trypanosoma cruzi GN=TCSYLVIO_004390 PE=3 SV=1	K4E1P3 (+2)	33 kDa	1	1
27	Glucose-regulated protein 78, putative OS=Trypanosoma cruzi marinkellei GN=MOQ_006525 PE=3 SV=1	K2NLB6 (+4)	71 kDa	1	1
28	Elongation factor 1-gamma (EF-1-gamma), putative OS=Trypanosoma cruzi (strain CL Brener) GN=Tc00.1047053510163.20 PE=4 SV=1	Q4CXW2	47 kDa	1	1
29	Uncharacterized protein OS=Trypanosoma cruzi GN=TCSYLVIO_006405 PE=3 SV=1	K4DXC1 (+1)	32 kDa	1	1
30	2-amino-3-ketobutyrate coenzyme A ligase, putative OS=Trypanosoma cruzi GN=TCSYLVIO_001291 PE=3 SV=1	K4EAT6 (+3)	44 kDa	1	1
31	Histone H2B OS=Trypanosoma cruzi (strain CL Brener) GN=Tc00.1047053511635.20 PE=3 SV=1	Q4CTD7 (+1)	12 kDa	1	1
32	Trifunctional enzyme alpha subunit, mitochondrial-like protein, putative (Fragment) OS=Trypanosoma cruzi (strain CL Brener) GN=Tc00.1047053509701.10 PE=4 SV=1	Q4CLW3	76 kDa	0.99	0.93
33	Alkyl-dihydroxyacetone phosphate synthase, putative OS=Trypanosoma cruzi GN=TCSYLVIO_003068 PE=4 SV=1	K4E6P0 (+1)	69 kDa	1	1
34	Heat shock 70 kDa protein, putative (Fragment) OS=Trypanosoma cruzi (strain CL Brener) GN=Tc00.1047053503721.39 PE=3 SV=1	Q4CWF4 (+1)	24 kDa	1	1
35	Squalene monooxygenase, putative OS=Trypanosoma cruzi GN=TCSYLVIO_003484 PE=4 SV=1	K4E4U2 (+1)	64 kDa	1	1
36	Threonyl-tRNA synthetase, putative OS=Trypanosoma cruzi GN=TCSYLVIO_007511 PE=3 SV=1	K4DU79 (+1)	93 kDa	1	1
37	T-complex protein 1 subunit gamma OS=Trypanosoma cruzi marinkellei GN=MOQ_009429 PE=3 SV=1	K2MWX4 (+2)	61 kDa	1	1
38	Glutamate dehydrogenase, putative OS=Trypanosoma cruzi GN=TCSYLVIO_007064 PE=4 SV=1	K4DUG5 (+1)	113 kDa	1	1
39	Glyceraldehyde-3-phosphate dehydrogenase OS=Trypanosoma cruzi GN=TCSYLVIO_005017 PE=3 SV=1	K4E0I5 (+2)	36 kDa	1	1
40	Uncharacterized protein OS=Trypanosoma brucei gambiense (strain MHOM/CI/86/DAL972) GN=TbgDal_X4980 PE=3 SV=1	D0A2B9 (+1)	46 kDa	1	1
41	Retrotransposon hot spot (RHS) protein, putative (Fragment) OS=Trypanosoma cruzi GN=TCSYLVIO_008946 PE=4 SV=1	K4DPQ6	28 kDa	1	1
42	Chaperonin, putative,T-complex protein 1, theta subunit, putative OS=Trypanosoma cruzi GN=TCSYLVIO_004584 PE=3 SV=1	K4E2E8	58 kDa	1	1
43	Uncharacterized protein OS=Trypanosoma cruzi Dm28c GN=TCDM_13059 PE=4 SV=1	V5AP89	77 kDa	1	1
44	ClpB chaperone OS=Trypanosoma cruzi GN=HSP104 PE=3 SV=1	D6QXI5	97 kDa	1	1
45	Peptidase M20/M25/M40, putative OS=Trypanosoma cruzi GN=TCSYLVIO_001046 PE=4 SV=1	K4EBF2	52 kDa	1	1
46	Tryparedoxin peroxidase OS=Trypanosoma cruzi GN=Tryp PE=1 SV=1	O96763 (+5)	22 kDa	1	1
47	ATP synthase subunit alpha OS=Trypanosoma rangeli SC58 GN=TRSC58_06719 PE=4 SV=1	A0A061IUB5 (+10)	63 kDa	1	0.87
48	DNA polymerase beta OS=Trypanosoma cruzi GN=polbeta PE=4 SV=1	C4NXS6 (+5)	46 kDa	1	1
49	Uncharacterized protein OS=Trypanosoma cruzi GN=TCSYLVIO_000164 PE=4 SV=1	K4EDN7 (+2)	68 kDa	1	1
50	Kinetoplastid membrane protein KMP-11 OS=Trypanosoma cruzi (strain CL Brener) GN=Tc00.1047053508413.68 PE=4 SV=1	Q4D3A7	11 kDa	1	1
51	Chaperonin containing t-complex protein, putative OS=Trypanosoma cruzi marinkellei GN=MOQ_004172 PE=3 SV=1	K2MA70 (+1)	58 kDa		1
52	Uncharacterized protein OS=Trypanosoma cruzi Dm28c GN=TCDM_10537 PE=4 SV=1	V5D2Y5	53 kDa		1
53	Chaperonin HSP60/CNP60, putative OS=Trypanosoma cruzi marinkellei GN=MOQ_002028 PE=3 SV=1	K2NET2 (+3)	57 kDa	1	1
54	Glycosomal membrane protein, putative OS=Trypanosoma cruzi GN=TCSYLVIO_007520 PE=4 SV=1	K4DU68 (+1)	24 kDa	1	1
55	T-complex protein 1 subunit delta OS=Trypanosoma cruzi GN=TCSYLVIO_008271 PE=3 SV=1	K4DR85 (+2)	59 kDa	1	1
56	Peptide methionine sulfoxide reductase, putative OS=Trypanosoma cruzi (strain CL Brener) GN=Tc00.1047053509611.180 PE=3 SV=1	Q4DK88 (+1)	20 kDa	1	1
57	Proteasome regulatory non-ATPase subunit 6, putative OS=Trypanosoma cruzi GN=TCSYLVIO_000894 PE=4 SV=1	K4EBU0 (+2)	59 kDa	1	1
58	Kinetoplastid membrane protein KMP-11 OS=Trypanosoma brucei gambiense (strain MHOM/CI/86/DAL972) GN=TbgDal_IX8640 PE=4 SV=1	C9ZZD9 (+7)	11 kDa	1	1
59	14-3-3 protein, putative OS=Trypanosoma cruzi marinkellei GN=MOQ_007817 PE=4 SV=1	K2M0E9 (+4)	28 kDa	1	1
60	Tyrosine aminotransferase, putative OS=Trypanosoma cruzi GN=TCSYLVIO_007531 PE=4 SV=1	K4DU56 (+1)	46 kDa	1	1
61	Calpain-like cysteine peptidase OS=Trypanosoma cruzi Dm28c GN=TCDM_09417 PE=4 SV=1	V5AQ29	9 kDa	1	1
62	Succinyl-CoA ligase subunit beta OS=Trypanosoma cruzi GN=TCSYLVIO_005042 PE=3 SV=1	K4E0F8	45 kDa	1
63	Uncharacterized protein OS=Trypanosoma cruzi GN=TCSYLVIO_001777 PE=4 SV=1	K4E9E8	42 kDa	1	1
64	Electron transfer flavoprotein, putative OS=Trypanosoma cruzi GN=TCSYLVIO_005410 PE=4 SV=1	K4DYT4 (+1)	30 kDa	1	1
65	Short chain 3-hydroxyacyl-CoA dehydrogenase, putative OS=Trypanosoma cruzi GN=TCSYLVIO_005016 PE=4 SV=1	K4DZW5 (+2)	36 kDa	1	1
66	Thiol-transferase Tc52 OS=Trypanosoma cruzi PE=4 SV=1	A0A076LCJ0 (+15)	51 kDa		1
67	Small nuclear ribonucleoprotein, putative OS=Trypanosoma cruzi (strain CL Brener) GN=Tc00.1047053510531.54 PE=4 SV=1	Q4DCM8 (+1)	11 kDa	1
68	Heat shock 70 kDa protein, putative OS=Trypanosoma cruzi GN=TCSYLVIO_010042 PE=3 SV=1	K4DLQ0	22 kDa	1	1
69	Chaperonin alpha subunit, putative OS=Trypanosoma cruzi GN=TCSYLVIO_003488 PE=3 SV=1	K4E470 (+1)	59 kDa	1	1
70	Uncharacterized protein OS=Trypanosoma cruzi GN=TCSYLVIO_003557 PE=4 SV=1	K4E4M0 (+1)	29 kDa		1
71	Cytochrome c oxidase subunit V, putative OS=Trypanosoma cruzi (strain CL Brener) GN=Tc00.1047053508503.20 PE=4 SV=1	Q4D214	22 kDa	1	1
72	Glucosamine-6-phosphate isomerase OS=Trypanosoma cruzi marinkellei GN=MOQ_002751 PE=3 SV=1	K2N1M7 (+3)	31 kDa	1	1
73	NADH-cytochrome b5 reductase, putative (Fragment) OS=Trypanosoma cruzi GN=TCSYLVIO_002404 PE=4 SV=1	K4E7I9	32 kDa		0.94
74	Eukaryotic translation initiation factor 3 subunit E OS=Trypanosoma cruzi GN=TCSYLVIO_007526 PE=3 SV=1	K4DSY8 (+2)	46 kDa	1	0.75
75	Uncharacterized protein OS=Trypanosoma cruzi GN=TCSYLVIO_006132 PE=4 SV=1	K4DWV1 (+1)	58 kDa		1
76	RNA-binding protein OS=Trypanosoma rangeli SC58 GN=TRSC58_03208 PE=4 SV=1	A0A061J2I2 (+9)	27 kDa		0.85
77	Cytoskeleton-associated protein CAP5.5, putative,cysteine peptidase, Clan CA, family C2, putative OS=Trypanosoma cruzi GN=TCSYLVIO_002991 PE=4 SV=1	K4E5Y1 (+1)	88 kDa	0.63	1
78	Aminopeptidase, putative,metallo-peptidase, clan MA(E), family M1, putative OS=Trypanosoma cruzi GN=TCSYLVIO_003039 PE=4 SV=1	K4E6R1 (+1)	98 kDa		1
79	Ribonuclease L inhibitor, putative,ATP-binding cassette sub-family E, putative OS=Trypanosoma cruzi marinkellei GN=MOQ_000997 PE=3 SV=1	K2NHC8 (+3)	73 kDa		1
80	Glutamate dehydrogenase OS=Trypanosoma cruzi (strain CL Brener) GN=Tc00.1047053507875.20 PE=3 SV=1	Q4DWV8	45 kDa		1
END OF FILE
