# Supplementary material for: A dataset of proteins associated with Trypanosoma cruzi LYT1 mRNAs
Source: Data Brief. 2022 Feb 15;41:107953. doi: 10.1016/j.dib.2022.107953 (PMC8867043; doi:10.1016/j.dib.2022.107953)
Supplement: Supplementary file 2 [file mmc2.zip › mmc2.xlsm]

## Sheet: 1 replicate 5´ UTRs-rRNA baits
Title:	Identity of proteins from T. cruzi trypomastigotes bound to the 5'UTR mLYT1, kLYT1, and rRNA L. braziliensis baits in first replica (samples report for 23762–23764)
				Bait rRNA L. braziliensis	Bait 5´UTR kLYT1	Bait 5´UTR mLYT1
#	Identified Proteins (250)	Accession Number	Molecular Weight	23762	23763	23764
1	2-oxoisovalerate dehydrogenase beta subunit, mitochondrial, putative OS=Trypanosoma cruzi GN=TCSYLVIO_006357 PE=4 SV=1	K4DW66 (+1)	38 kDa	0.99	1	1
2	3-hydroxy-3-methylglutaryl coenzyme A reductase OS=Trypanosoma cruzi PE=3 SV=1	A0A0M3NVD2 (+6)	46 kDa	0.99	1	1
3	40S ribosomal protein L14, putative OS=Trypanosoma cruzi (strain CL Brener) GN=Tc00.1047053511825.200 PE=4 SV=1	Q4DQ35	34 kDa		0.86	0.99
4	40S ribosomal protein S3A, putative (Fragment) OS=Trypanosoma cruzi GN=TCSYLVIO_005086 PE=3 SV=1	K4E0B8 (+2)	30 kDa	1	1	1
5	40S ribosomal protein S4 OS=Trypanosoma cruzi marinkellei GN=MOQ_002367 PE=3 SV=1	K2N9G5 (+2)	31 kDa	1	1	1
6	40S ribosomal protein S5 OS=Trypanosoma rangeli SC58 GN=TRSC58_06872 PE=3 SV=1	A0A061IS26 (+4)	21 kDa		0.99	1
7	40S ribosomal protein S6 OS=Trypanosoma cruzi marinkellei GN=MOQ_005518 PE=3 SV=1	K2M6V0 (+4)	28 kDa	1	1	1
8	40S ribosomal protein S8 OS=Trypanosoma cruzi GN=TCSYLVIO_001300 PE=3 SV=1	K4EAG9 (+2)	25 kDa	0.99	1	1
9	40S ribosomal protein S10 OS=Trypanosoma rangeli SC58 GN=TRSC58_04920 PE=4 SV=1	A0A061IZ92 (+1)	18 kDa	1	1	1
10	40S ribosomal protein S13, putative OS=Trypanosoma brucei gambiense (strain MHOM/CI/86/DAL972) GN=TbgDal_II4160 PE=3 SV=1	C9ZJT0 (+3)	23 kDa	0.76	0.35	1
11	40S ribosomal protein S14, putative OS=Trypanosoma cruzi (strain CL Brener) GN=Tc00.1047053409117.20 PE=3 SV=1	Q4D6I5	16 kDa	1	1	1
12	40S ribosomal protein S15a OS=Trypanosoma rangeli SC58 GN=TRSC58_00937 PE=3 SV=1	A0A061JAD4 (+4)	15 kDa	1	1	1
13	40S ribosomal protein S17, putative OS=Trypanosoma cruzi (strain CL Brener) GN=Tc00.1047053508827.79 PE=3 SV=1	Q4DK39 (+1)	16 kDa	1	1	1
14	40S ribosomal protein S18, putative OS=Trypanosoma cruzi (strain CL Brener) GN=Tc00.1047053506679.100 PE=3 SV=1	Q4E093	18 kDa	1	1	1
15	40S ribosomal protein S21 OS=Trypanosoma cruzi Dm28c GN=TCDM_00667 PE=4 SV=1	V5BWF3	25 kDa		1	1
16	40S ribosomal protein S23 OS=Trypanosoma rangeli SC58 GN=TRSC58_04672 PE=3 SV=1	A0A061ITM3 (+6)	16 kDa	0.77	0.99	1
17	40S ribosomal protein S24 OS=Trypanosoma rangeli SC58 GN=TRSC58_02776 PE=3 SV=1	A0A061J184 (+2)	16 kDa	0.97	1	1
18	40S ribosomal protein S27, putative OS=Trypanosoma cruzi (strain CL Brener) GN=Tc00.1047053506963.14 PE=3 SV=1	Q4DN73 (+1)	10 kDa	1	1	1
19	40S ribosomal protein SA OS=Trypanosoma rangeli SC58 GN=TRSC58_05337 PE=3 SV=1	A0A061IYP3 (+5)	28 kDa	0.84	1
20	60S acidic ribosomal protein P1 OS=Trypanosoma cruzi PE=3 SV=1	P26643 (+1)	11 kDa	0.99	1	1
21	60S ribosomal protein L2, putative OS=Trypanosoma cruzi marinkellei GN=MOQ_007971 PE=4 SV=1	K2N128 (+2)	28 kDa	1	1	1
22	60S ribosomal protein L4, putative OS=Trypanosoma cruzi marinkellei GN=MOQ_003083 PE=4 SV=1	K2N0W4 (+3)	44 kDa	1	1	1
23	60S ribosomal protein L5, putative OS=Trypanosoma cruzi GN=TCSYLVIO_001078 PE=3 SV=1	K4EB05 (+2)	35 kDa	1	1	1
24	60S ribosomal protein L6, putative OS=Trypanosoma cruzi (strain CL Brener) GN=Tc00.1047053505843.20 PE=4 SV=1	Q4CVH3	21 kDa	1	0.99	0.99
25	60S ribosomal protein L7a, putative OS=Trypanosoma cruzi (strain CL Brener) GN=Tc00.1047053510835.40 PE=4 SV=1	Q4D531 (+1)	35 kDa	0.99	1	0.99
26	60S ribosomal protein L9, putative OS=Trypanosoma cruzi GN=TCSYLVIO_003366 PE=4 SV=1	K4E4P8 (+3)	26 kDa	1	0.99	0.99
27	60S ribosomal protein L12, putative OS=Trypanosoma cruzi (strain CL Brener) GN=Tc00.1047053504037.30 PE=3 SV=1	Q4CQ81 (+2)	18 kDa	1	0.99	0.99
28	60S ribosomal protein L13 OS=Trypanosoma cruzi GN=TCSYLVIO_004413 PE=3 SV=1	K4E2A2 (+2)	25 kDa	1	1	1
29	60S ribosomal protein L13a, putative OS=Trypanosoma cruzi GN=TCSYLVIO_003971 PE=3 SV=1	K4E2X9 (+4)	34 kDa	1	1	1
30	60S ribosomal protein L18a OS=Trypanosoma cruzi (strain CL Brener) GN=Tc00.1047053506957.90 PE=3 SV=1	Q4DKZ4 (+1)	21 kDa	1	1	1
31	60S ribosomal protein L19, putative OS=Trypanosoma cruzi (strain CL Brener) GN=Tc00.1047053508175.309 PE=3 SV=1	Q4E2W6	36 kDa	1	1	1
32	60S ribosomal protein L23 OS=Trypanosoma rangeli SC58 GN=TRSC58_06044 PE=3 SV=1	A0A061ISB9 (+3)	15 kDa	0.95	1	1
33	60S ribosomal protein L26, putative OS=Trypanosoma brucei gambiense (strain MHOM/CI/86/DAL972) GN=TbgDal_VIII6240 PE=4 SV=1	C9ZW97 (+5)	16 kDa	1	1	1
34	60S ribosomal protein L27A/L29, putative OS=Trypanosoma cruzi (strain CL Brener) GN=Tc00.1047053508461.500 PE=3 SV=1	Q4E4Q8	16 kDa	0.99	1	1
35	60S ribosomal protein L28 OS=Trypanosoma cruzi PE=2 SV=2	O00822 (+1)	16 kDa	1	1	1
36	60S ribosomal protein L37a OS=Trypanosoma rangeli SC58 GN=TRSC58_00613 PE=3 SV=1	A0A061IUA3 (+2)	10 kDa	0.99	1	1
37	60S ribosomal protein L44 OS=Trypanosoma brucei gambiense (strain MHOM/CI/86/DAL972) GN=TbgDal_II4260 PE=3 SV=1	C9ZJT9 (+9)	12 kDa		1	1
38	60S ribosomal protein l36, putative OS=Trypanosoma cruzi (strain CL Brener) GN=Tc00.1047053510767.20 PE=4 SV=1	Q4CTG8 (+1)	13 kDa	1	0.99	1
39	ADP,ATP carrier protein 1, mitochondrial, putative,ADP/ATP translocase 1, putative OS=Trypanosoma cruzi GN=TCSYLVIO_006070 PE=3 SV=1	K4DX91 (+2)	35 kDa	1	1	1
40	ATP synthase subunit beta OS=Trypanosoma cruzi marinkellei GN=MOQ_005364 PE=3 SV=1	K2M741 (+3)	56 kDa		0.98	1
41	ATP synthase, alpha chain, mitochondrial, putative (Fragment) OS=Trypanosoma cruzi (strain CL Brener) GN=Tc00.1047053510395.10 PE=4 SV=1	Q4CNR6	26 kDa	1	0.97	1
42	ATP-dependent 6-phosphofructokinase OS=Trypanosoma cruzi GN=pfk PE=3 SV=1	K4E1M0 (+1)	54 kDa	1	1	1
43	ATP-dependent Clp protease subunit, heat shock protein 78, putative,serine peptidase, putative OS=Trypanosoma cruzi marinkellei GN=MOQ_010003 PE=4 SV=1	K2NB80 (+3)	90 kDa	1	1	1
44	ATP-dependent DEAD/H RNA helicase OS=Trypanosoma rangeli SC58 GN=TRSC58_04112 PE=3 SV=1	A0A061IZS0 (+7)	47 kDa	1	1	1
45	ATP-dependent zinc metallopeptidase, putative,metallo-peptidase, clan MA(E), family M41, putative OS=Trypanosoma cruzi marinkellei GN=MOQ_002899 PE=4 SV=1	K2NE71	75 kDa	0.97	0.99	1
46	Acetyltransferase, putative OS=Trypanosoma cruzi GN=TCSYLVIO_004519 PE=4 SV=1	K4E1D4 (+1)	23 kDa	0.99	1	1
47	Actin OS=Trypanosoma rangeli SC58 GN=TRSC58_00036 PE=3 SV=1	A0A061JD43 (+16)	42 kDa	0.95	1	1
48	Acyl-CoA dehydrogenase, putative OS=Trypanosoma cruzi GN=TCSYLVIO_002676 PE=3 SV=1	K4E6E2 (+2)	69 kDa	1	1	1
49	Alkyl-dihydroxyacetone phosphate synthase, putative OS=Trypanosoma cruzi GN=TCSYLVIO_003068 PE=4 SV=1	K4E6P0 (+2)	69 kDa	1	1	1
50	Antigenic protein, putative (Fragment) OS=Trypanosoma cruzi (strain CL Brener) GN=Tc00.1047053510877.10 PE=4 SV=1	Q4DPV9 (+1)	98 kDa		0.9	1
51	Beta tubulin 1.9 OS=Trypanosoma cruzi PE=2 SV=1	Q8STF3 (+1)	50 kDa	1	1	1
52	Casein kinase, putative OS=Trypanosoma cruzi GN=TCSYLVIO_005145 PE=3 SV=1	K4DZI9 (+7)	38 kDa	1	1	1
53	Chaperone DNAJ protein, putative OS=Trypanosoma cruzi GN=TCSYLVIO_005315 PE=3 SV=1	K4DZ62 (+1)	44 kDa	0.99	1	1
54	Chaperonin HSP60, mitochondrial, putative OS=Trypanosoma cruzi marinkellei GN=MOQ_003716 PE=3 SV=1	K2NC28 (+5)	59 kDa	1	1	1
55	Chaperonin HSP60/CNP60, putative (Fragment) OS=Trypanosoma cruzi marinkellei GN=MOQ_007966 PE=3 SV=1	K2N133	28 kDa	1	0.93	1
56	Coatomer subunit gamma OS=Trypanosoma cruzi GN=TCSYLVIO_002685 PE=3 SV=1	K4E752 (+1)	97 kDa	0.99	1	1
57	Cysteine desulfurase OS=Trypanosoma rangeli SC58 GN=TRSC58_04122 PE=3 SV=1	A0A061IZR1 (+5)	49 kDa	0.99	0.94
58	D-isomer specific 2-hydroxyacid dehydrogenase-protein, putative OS=Trypanosoma cruzi (strain CL Brener) GN=Tc00.1047053510099.120 PE=4 SV=1	Q4DAE1	39 kDa	1	1	1
59	DNA topoisomerase OS=Trypanosoma cruzi GN=TCSYLVIO_006869 PE=3 SV=1	K4DUU1 (+1)	91 kDa	1	1	1
60	DNA-J protein, putative OS=Trypanosoma cruzi marinkellei GN=MOQ_008808 PE=4 SV=1	K2MP93 (+4)	60 kDa		0.9	1
61	Developmentally regulated GTP-binding protein OS=Trypanosoma cruzi Dm28c GN=TCDM_06584 PE=4 SV=1	V5BKY5	55 kDa	1	0.65	0.94
62	Dihydrolipoamide acetyltransferase, putative OS=Trypanosoma cruzi GN=TCSYLVIO_005024 PE=3 SV=1	K4DZZ0 (+1)	50 kDa	1	1	1
63	Dynein heavy chain, putative OS=Trypanosoma cruzi GN=TCSYLVIO_003541 PE=4 SV=1	K4E5C4 (+1)	532 kDa		1	1
64	Electron transfer flavoprotein, putative OS=Trypanosoma cruzi marinkellei GN=MOQ_004063 PE=4 SV=1	K2MYI1 (+2)	30 kDa		0.99	0.7
65	Elongation factor 1-alpha OS=Trypanosoma cruzi GN=EF1alpha PE=3 SV=1	H9AZH6 (+8)	49 kDa	1	1	1
66	Elongation factor 2, putative OS=Trypanosoma cruzi GN=TCSYLVIO_009936 PE=4 SV=1	K4DM24 (+2)	94 kDa	1	1	1
67	Elongation factor Tu, putative OS=Trypanosoma cruzi GN=TCSYLVIO_006200 PE=4 SV=1	K4DWK5 (+1)	52 kDa	0.99	1	0.99
68	Endonuclease G, putative OS=Trypanosoma cruzi GN=TCSYLVIO_000058 PE=4 SV=1	K4EE82 (+3)	51 kDa		0.89	1
69	Enoyl-CoA hydratase, mitochondrial, putative OS=Trypanosoma cruzi GN=TCSYLVIO_007590 PE=3 SV=1	K4DTD3 (+2)	29 kDa	1	1	1
70	Epsilon tubulin, putative (Fragment) OS=Trypanosoma cruzi GN=TCSYLVIO_008641 PE=3 SV=1	K4DQL6 (+5)	42 kDa	1	1	1
71	Epsilon tubulin, putative OS=Trypanosoma cruzi marinkellei GN=MOQ_008090 PE=4 SV=1	K2NGT6	28 kDa	1	1	1
72	Eukaryotic initiation factor 4a OS=Trypanosoma rangeli SC58 GN=TRSC58_04008 PE=3 SV=1	A0A061J2D1 (+8)	46 kDa	1	0.81	1
73	Eukaryotic translation initiation factor 3 subunit E OS=Trypanosoma cruzi GN=TCSYLVIO_007526 PE=3 SV=1	K4DSY8 (+2)	46 kDa	1	0.88	0.84
74	Eukaryotic translation initiation factor 5, putative OS=Trypanosoma cruzi GN=TCSYLVIO_004556 PE=4 SV=1	K4E173 (+1)	43 kDa	1	1	1
75	Fructose-1,6-bisphosphatase OS=Trypanosoma cruzi Dm28c GN=TCDM_05648 PE=3 SV=1	V5AY67	38 kDa		0.99	1
76	Fructose-bisphosphate aldolase OS=Trypanosoma cruzi (strain CL Brener) GN=Tc00.1047053504163.50 PE=3 SV=1	Q4D4R9 (+1)	41 kDa	1	1	1
78	Glucose-regulated protein 78, putative OS=Trypanosoma cruzi GN=TCSYLVIO_002291 PE=3 SV=1	K4E7J7	71 kDa	0.99	1	1
79	Glucose-regulated protein 78, putative OS=Trypanosoma cruzi marinkellei GN=MOQ_001461 PE=3 SV=1	K2PB50 (+3)	72 kDa	1	1	1
80	Glucose-regulated protein 78, putative OS=Trypanosoma cruzi marinkellei GN=MOQ_006525 PE=3 SV=1	K2NLB6 (+4)	71 kDa	1	1	1
81	Glutamate dehydrogenase OS=Trypanosoma cruzi (strain CL Brener) GN=Tc00.1047053507875.20 PE=3 SV=1	Q4DWV8	45 kDa	0.63	0.99	1
82	Glyceraldehyde-3-phosphate dehydrogenase OS=Trypanosoma cruzi marinkellei GN=MOQ_002044 PE=3 SV=1	K2NRZ9 (+5)	35 kDa	1	1	1
83	Glycosomal glyceraldehyde-3-phosphate dehydrogenase (Fragment) OS=Trypanosoma evansi GN=gadhg PE=3 SV=1	O97106	37 kDa	0.99	1	1
84	Glycosomal malate dehydrogenase, putative OS=Trypanosoma cruzi GN=TCSYLVIO_006026 PE=2 SV=1	O61084 (+1)	34 kDa	1	1	1
85	Glycosomal membrane protein, putative OS=Trypanosoma cruzi GN=TCSYLVIO_007520 PE=4 SV=1	K4DU68 (+1)	24 kDa	1	1	1
86	Glycosomal phosphoenolpyruvate carboxykinase, putative OS=Trypanosoma cruzi GN=TCSYLVIO_007745 PE=3 SV=1	K4DSA9 (+1)	59 kDa	1	1	1
87	Heat shock 70 kDa protein, putative (Fragment) OS=Trypanosoma cruzi (strain CL Brener) GN=Tc00.1047053503721.39 PE=3 SV=1	Q4CWF4 (+1)	24 kDa	1	1	1
88	Heat shock protein 70 (Hsp70), putative OS=Trypanosoma cruzi GN=TCSYLVIO_003424 PE=4 SV=1	K4E521 (+1)	97 kDa	1	1	1
89	Heat shock protein DNAJ, putative OS=Trypanosoma cruzi GN=TCSYLVIO_005909 PE=4 SV=1	K4DXE7 (+2)	43 kDa	0.99	1	1
90	Heat shock protein OS=Trypanosoma cruzi GN=TCSYLVIO_006477 PE=4 SV=1	K4DW31 (+3)	55 kDa	1	1	1
91	Heat shock protein, putative OS=Trypanosoma cruzi GN=TCSYLVIO_006278 PE=3 SV=1	K4DWG8 (+2)	93 kDa	0.99	1	0.99
92	Heat shock protein, putative OS=Trypanosoma cruzi marinkellei GN=MOQ_006238 PE=3 SV=1	K2NM79 (+3)	84 kDa	0.78	1	1
93	Heat-shock protein 70 (Fragment) OS=Trypanosoma vivax PE=4 SV=1	A0A0U2ICH6	50 kDa	0.99	1
94	Hexose transporter OS=Trypanosoma cruzi PE=3 SV=1	Q26858	59 kDa	0.99	1
95	Histone H2A OS=Trypanosoma brucei gambiense (strain MHOM/CI/86/DAL972) GN=TbgDal_VII7350 PE=3 SV=1	C9ZTW8 (+3)	19 kDa	1	1	1
96	Histone H2A OS=Trypanosoma cruzi GN=h2a PE=2 SV=1	O02617	14 kDa	1	1	1
97	Histone H2B OS=Trypanosoma cruzi (strain CL Brener) GN=Tc00.1047053511153.64 PE=3 SV=1	Q4DHB9 (+1)	16 kDa	1	1	1
98	Histone H2B OS=Trypanosoma cruzi (strain CL Brener) GN=Tc00.1047053511635.20 PE=3 SV=1	Q4CTD7 (+1)	12 kDa	1	1	1
99	Histone H3 OS=Trypanosoma rangeli SC58 GN=TRSC58_03964 PE=4 SV=1	A0A061J1Y4 (+7)	15 kDa	1	1	1
100	Histone H4 OS=Trypanosoma brucei gambiense (strain MHOM/CI/86/DAL972) GN=TbgDal_V5710 PE=3 SV=1	C9ZPV3 (+5)	17 kDa	1	1	1
101	Importin beta-1 subunit, putative OS=Trypanosoma cruzi marinkellei GN=MOQ_003340 PE=4 SV=1	K2MC69	95 kDa	0.67	1	0.09
102	Inosine-5'-monophosphate dehydrogenase OS=Trypanosoma cruzi GN=TCSYLVIO_005952 PE=3 SV=1	K4DXK1 (+2)	56 kDa	1	0.42	0.79
103	Kinesin-like protein OS=Trypanosoma cruzi GN=TCSYLVIO_000076 PE=3 SV=1	K4EDV5 (+1)	85 kDa	1		0.99
104	Kinetoplast DNA-associated protein, putative OS=Trypanosoma cruzi (strain CL Brener) GN=Tc00.1047053509793.30 PE=4 SV=1	Q4CY62	14 kDa		1	1
105	Kinetoplast-associated protein Tcp22 OS=Trypanosoma cruzi PE=4 SV=1	A6N830 (+3)	21 kDa	0.99	1	1
106	Kinetoplastid membrane protein KMP-11 OS=Trypanosoma brucei gambiense (strain MHOM/CI/86/DAL972) GN=TbgDal_IX8640 PE=4 SV=1	C9ZZD9 (+7)	11 kDa	1	0.99
107	Kinetoplastid membrane protein KMP-11 OS=Trypanosoma cruzi (strain CL Brener) GN=Tc00.1047053508413.68 PE=4 SV=1	Q4D3A7	11 kDa	0.99	0.99	1
108	Large subunit ribosomal protein L34e OS=Trypanosoma rangeli SC58 GN=TRSC58_06426 PE=4 SV=1	A0A061ITK7 (+6)	20 kDa		1	1
109	Membrane associated protein, putative OS=Trypanosoma cruzi GN=TCSYLVIO_010721 PE=4 SV=1	K4DJF2 (+2)	242 kDa		0.99	1
110	Mitochondrial heat shock OS=Trypanosoma cruzi GN=MTP70 PE=3 SV=1	B5U6T5 (+5)	71 kDa	1	1	1
111	Mitochondrial processing peptidase OS=Trypanosoma cruzi GN=TCSYLVIO_007508 PE=3 SV=1	K4DSZ5 (+1)	54 kDa	1	1	1
112	Mitochondrial processing peptidase alpha subunit, putative OS=Trypanosoma cruzi (strain CL Brener) GN=Tc00.1047053509229.80 PE=3 SV=1	Q4DI18 (+1)	57 kDa			1
113	N-acetyltransferase subunit Nat1, putative OS=Trypanosoma cruzi (strain CL Brener) GN=Tc00.1047053504163.110 PE=4 SV=1	Q4D4R3	83 kDa			1
114	NADH-dependent fumarate reductase, putative OS=Trypanosoma cruzi (strain CL Brener) GN=Tc00.1047053510215.10 PE=4 SV=1	Q4CMU8	125 kDa	1	1	1
115	Nascent polypeptide associated complex subunit, putative OS=Trypanosoma cruzi (strain CL Brener) GN=Tc00.1047053510579.70 PE=4 SV=1	Q4D9L7 (+1)	20 kDa		0.99	1
116	Nascent polypeptide-associated complex subunit beta OS=Trypanosoma cruzi (strain CL Brener) GN=Tc00.1047053511231.80 PE=3 SV=1	Q4CYN3 (+1)	11 kDa	1	1	1
117	Nucleolar protein OS=Trypanosoma cruzi Dm28c GN=TCDM_05566 PE=4 SV=1	V5BIK5	61 kDa	1	0.99	1
118	Nucleolar protein, putative OS=Trypanosoma cruzi GN=TCSYLVIO_007036 PE=4 SV=1	K4DU98 (+1)	48 kDa	1	1	1
119	Paraflagellar rod protein 3, putative OS=Trypanosoma cruzi marinkellei GN=MOQ_003131 PE=4 SV=1	K2MCT5 (+4)	69 kDa	1	1	1
120	Peroxisomal membrane protein 4, putative OS=Trypanosoma cruzi marinkellei GN=MOQ_002387 PE=4 SV=1	K2NZF4 (+2)	25 kDa	0.99	0.99	1
121	Plasma membrane ATPase OS=Trypanosoma cruzi marinkellei GN=MOQ_005924 PE=3 SV=1	K2MWY1 (+3)	100 kDa	1		0.85
122	Prohibitin, putative OS=Trypanosoma cruzi GN=TCSYLVIO_000995 PE=4 SV=1	K4ECB4 (+1)	31 kDa		1	0.94
123	Proteasome regulatory non-ATP-ase subunit 11 OS=Trypanosoma brucei GN=Rpn11 PE=2 SV=1	Q8WRU0	34 kDa		0.99
124	Protein kinase OS=Trypanosoma rangeli SC58 GN=TRSC58_04829 PE=4 SV=1	A0A061J033 (+4)	45 kDa	1
125	Protein transport protein Sec31, putative OS=Trypanosoma cruzi GN=TCSYLVIO_001623 PE=4 SV=1	K4E9C7	133 kDa			1
126	Putative translation initiation factor IF-2 OS=Trypanosoma vivax (strain Y486) GN=TVY486_0200880 PE=4 SV=1	G0TRV4	94 kDa			1
127	Putative uncharacterized protein OS=Trypanosoma vivax (strain Y486) GN=TVY486_0706460 PE=4 SV=1	G0TZC6	157 kDa	0.99
128	Putative uncharacterized protein TCIL3000_11_7220 OS=Trypanosoma congolense (strain IL3000) GN=TCIL3000_11_7220 PE=4 SV=1	G0V0X0	106 kDa	0.89	0.52	1
129	Pyruvate dehydrogenase E1 component subunit alpha OS=Trypanosoma cruzi marinkellei GN=MOQ_004984 PE=4 SV=1	K2NQL8 (+4)	43 kDa	0.99	1	1
130	Pyruvate phosphate dikinase 1 OS=Trypanosoma cruzi GN=ppdk2 PE=4 SV=1	Q9GN79	101 kDa	1	1	1
131	RNA-binding protein, putative OS=Trypanosoma cruzi (strain CL Brener) GN=Tc00.1047053511727.290 PE=4 SV=1	Q4DY30 (+1)	27 kDa	1	0.99
132	RNA-binding protein, putative OS=Trypanosoma cruzi marinkellei GN=MOQ_009688 PE=4 SV=1	K2MLT2 (+5)	50 kDa	0.95	1	1
133	Retrotransposon hot spot (RHS) protein OS=Trypanosoma cruzi Dm28c GN=TCDM_11729 PE=4 SV=1	V5B436	110 kDa	1		0.99
134	Retrotransposon hot spot (RHS) protein, putative (Fragment) OS=Trypanosoma cruzi (strain CL Brener) GN=Tc00.1047053503483.9 PE=4 SV=1	Q4CMA6	103 kDa	1	1	1
135	Retrotransposon hot spot (RHS) protein, putative (Fragment) OS=Trypanosoma cruzi GN=TCSYLVIO_008061 PE=4 SV=1	K4DS38 (+1)	13 kDa	1	0.53
136	Retrotransposon hot spot (RHS) protein, putative (Fragment) OS=Trypanosoma cruzi GN=TCSYLVIO_009008 PE=4 SV=1	K4DPL1	34 kDa		1
137	Retrotransposon hot spot (RHS) protein, putative OS=Trypanosoma cruzi (strain CL Brener) GN=Tc00.1047053507555.80 PE=4 SV=1	Q4D5T6	105 kDa	1	1	1
138	Retrotransposon hot spot (RHS) protein, putative OS=Trypanosoma cruzi (strain CL Brener) GN=Tc00.1047053508325.160 PE=4 SV=1	Q4E0I0	112 kDa	0.99	1	1
139	Ribonuclease L inhibitor, putative,ATP-binding cassette sub-family E, putative OS=Trypanosoma cruzi marinkellei GN=MOQ_000997 PE=3 SV=1	K2NHC8 (+3)	73 kDa	0.99	0.98	1
140	Ribosomal protein L13, putative OS=Trypanosoma cruzi marinkellei GN=MOQ_002545 PE=3 SV=1	K2NXL9	49 kDa	1	1	1
141	Ribosomal protein L21E (60S), putative OS=Trypanosoma cruzi (strain CL Brener) GN=Tc00.1047053507251.20 PE=4 SV=1	Q4CQJ7 (+1)	18 kDa	1	1	1
142	Ribosomal protein L29, putative OS=Trypanosoma cruzi (strain CL Brener) GN=Tc00.1047053509749.33 PE=4 SV=1	Q4CPD8 (+1)	8 kDa	0.99	1	1
143	Ribosomal protein L35A, putative OS=Trypanosoma cruzi (strain CL Brener) GN=Tc00.1047053506559.470 PE=4 SV=1	Q4E581	17 kDa	0.99	0.99	0.99
144	Ribosomal protein S25, putative OS=Trypanosoma cruzi (strain CL Brener) GN=Tc00.1047053504105.94 PE=4 SV=1	Q4DTX6 (+1)	12 kDa	1	1	1
145	Ribosomal protein S26 OS=Trypanosoma rangeli SC58 GN=TRSC58_00968 PE=4 SV=1	A0A061JAA7 (+2)	13 kDa	0.99	1	1
146	Ribosomal protein S29, putative OS=Trypanosoma cruzi (strain CL Brener) GN=Tc00.1047053506025.14 PE=4 SV=1	Q4CXR4 (+1)	7 kDa	1		1
147	Ribosomal protein s20, putative OS=Trypanosoma brucei brucei (strain 927/4 GUTat10.1) PE=1 SV=1	M1E1E7 (+1)	13 kDa		1	1
148	Serine carboxypeptidase S28, putative OS=Trypanosoma cruzi GN=TCSYLVIO_005054 PE=4 SV=1	K4DZV5 (+1)	54 kDa	1	0.99
149	Serine/threonine protein kinase, putative,protein kinase, putative OS=Trypanosoma cruzi marinkellei GN=MOQ_003211 PE=4 SV=1	K2N4N3 (+3)	56 kDa	1	0.99	0.99
150	Serine/threonine protein phosphatase, putative OS=Trypanosoma cruzi GN=TCSYLVIO_001896 PE=4 SV=1	K4E8Q0 (+1)	71 kDa	1	0.99
151	Small GTP-binding protein Rab11, putative,Rab11 GTPase, putative OS=Trypanosoma cruzi GN=TCSYLVIO_009719 PE=3 SV=1	K4DM88	22 kDa	0.99	0.91	1
152	Small subunit ribosomal protein S9e OS=Trypanosoma rangeli SC58 GN=TRSC58_03045 PE=3 SV=1	A0A061IVT7 (+9)	22 kDa		1	0.92
153	Small subunit ribosomal protein S11e OS=Trypanosoma rangeli SC58 GN=TRSC58_06998 PE=3 SV=1	A0A061IU17	20 kDa	1	1	1
154	Structural maintenance of chromosomes protein OS=Trypanosoma cruzi (strain CL Brener) GN=Tc00.1047053507005.60 PE=3 SV=1	Q4D2P9 (+2)	144 kDa		1
155	Succinyl-CoA:3-ketoacid-coenzyme A transferase OS=Trypanosoma cruzi GN=TCSYLVIO_005582 PE=3 SV=1	K4DYX5 (+1)	53 kDa	1	1	1
156	Surface protein TolT, putative OS=Trypanosoma cruzi GN=TCSYLVIO_009289 PE=4 SV=1	K4DNC6 (+1)	28 kDa		1	1
157	TcC31.34 OS=Trypanosoma cruzi GN=TcC31.34 PE=4 SV=1	O61107 (+1)	39 kDa	1	1	1
158	Thiolase protein-like protein, putative OS=Trypanosoma cruzi GN=TCSYLVIO_002907 PE=3 SV=1	K4E746 (+1)	48 kDa	1	1	1
159	Thioredoxin, putative OS=Trypanosoma cruzi GN=TCSYLVIO_003879 PE=4 SV=1	K4E390 (+1)	49 kDa	1	1	1
160	Translation initiation factor IF-2, putative OS=Trypanosoma cruzi marinkellei GN=MOQ_009629 PE=4 SV=1	K2MWE0	94 kDa	0.99	1	0.84
161	Trifunctional enzyme alpha subunit, mitochondrial-like protein, putative (Fragment) OS=Trypanosoma cruzi (strain CL Brener) GN=Tc00.1047053509701.10 PE=4 SV=1	Q4CLW3	76 kDa	1	1	1
163	U3 small nucleolar ribonucleoprotein MPP10 OS=Trypanosoma rangeli SC58 GN=TRSC58_05198 PE=4 SV=1	A0A061IWT1	69 kDa		1	0.99
164	Ubiquitin-conjugating enzyme E2, putative OS=Trypanosoma cruzi (strain CL Brener) GN=Tc00.1047053453445.20 PE=3 SV=1	Q4CLZ1 (+1)	21 kDa	1	1	1
165	Uncharacterized protein OS=Trypanosoma brucei gambiense (strain MHOM/CI/86/DAL972) GN=TbgDal_I2560 PE=4 SV=1	C9ZHX5 (+1)	129 kDa	1	0.99
166	Uncharacterized protein OS=Trypanosoma cruzi (strain CL Brener) GN=Tc00.1047053503643.30 PE=4 SV=1	Q4CY03 (+1)	23 kDa	1	0.99	0.99
167	Uncharacterized protein OS=Trypanosoma cruzi (strain CL Brener) GN=Tc00.1047053504001.20 PE=4 SV=1	Q4CW22	13 kDa	0.98	1
168	Uncharacterized protein OS=Trypanosoma cruzi (strain CL Brener) GN=Tc00.1047053504003.50 PE=4 SV=1	Q4D1L6 (+1)	20 kDa		1	1
169	Uncharacterized protein OS=Trypanosoma cruzi (strain CL Brener) GN=Tc00.1047053504247.30 PE=4 SV=1	Q4D0K5	19 kDa	1	1	1
170	Uncharacterized protein OS=Trypanosoma cruzi (strain CL Brener) GN=Tc00.1047053506435.150 PE=4 SV=1	Q4E318	18 kDa	1	1	1
171	Uncharacterized protein OS=Trypanosoma cruzi (strain CL Brener) GN=Tc00.1047053506625.120 PE=4 SV=1	Q4DUC9	47 kDa		1
172	Uncharacterized protein OS=Trypanosoma cruzi (strain CL Brener) GN=Tc00.1047053506657.88 PE=4 SV=1	Q4D423	35 kDa	1	1	1
173	Uncharacterized protein OS=Trypanosoma cruzi (strain CL Brener) GN=Tc00.1047053506677.30 PE=4 SV=1	Q4CPK1 (+2)	29 kDa	0.67	1	1
174	Uncharacterized protein OS=Trypanosoma cruzi (strain CL Brener) GN=Tc00.1047053506865.50 PE=4 SV=1	Q4D5Q2	12 kDa	0.99	1	1
175	Uncharacterized protein OS=Trypanosoma cruzi (strain CL Brener) GN=Tc00.1047053507081.100 PE=4 SV=1	Q4DGT9	33 kDa	1	0.99	0.99
176	Uncharacterized protein OS=Trypanosoma cruzi (strain CL Brener) GN=Tc00.1047053509007.10 PE=4 SV=1	Q4DSM8	99 kDa		0.98	0.99
177	Uncharacterized protein OS=Trypanosoma cruzi (strain CL Brener) GN=Tc00.1047053509859.10 PE=4 SV=1	Q4D4Y3	40 kDa	1	1	1
178	Uncharacterized protein OS=Trypanosoma cruzi (strain CL Brener) GN=Tc00.1047053510187.530 PE=4 SV=1	Q4E498	20 kDa	1	1	1
179	Uncharacterized protein OS=Trypanosoma cruzi (strain CL Brener) GN=Tc00.1047053510821.20 PE=4 SV=1	Q4CZG8	210 kDa	0.88	0.99	1
180	Uncharacterized protein OS=Trypanosoma cruzi (strain CL Brener) GN=Tc00.1047053510885.160 PE=4 SV=1	Q4DP43 (+1)	161 kDa	1	1	1
181	Uncharacterized protein OS=Trypanosoma cruzi (strain CL Brener) GN=Tc00.1047053510901.170 PE=4 SV=1	Q4DXB8	209 kDa	0.99	0.99	1
182	Uncharacterized protein OS=Trypanosoma cruzi (strain CL Brener) GN=Tc00.1047053511285.40 PE=4 SV=1	Q4DHA2 (+1)	43 kDa	0.99	1	1
183	Uncharacterized protein OS=Trypanosoma cruzi (strain CL Brener) GN=Tc00.1047053511287.110 PE=4 SV=1	Q4DJ00 (+2)	38 kDa	1	1	1
184	Uncharacterized protein OS=Trypanosoma cruzi (strain CL Brener) GN=Tc00.1047053511295.50 PE=4 SV=1	Q4D7R8	86 kDa		0.81	1
185	Uncharacterized protein OS=Trypanosoma cruzi Dm28c GN=TCDM_00954 PE=4 SV=1	V5BA86	73 kDa	0.99	0.99	0.99
186	Uncharacterized protein OS=Trypanosoma cruzi Dm28c GN=TCDM_03621 PE=4 SV=1	V5B3G2	140 kDa			1
187	Uncharacterized protein OS=Trypanosoma cruzi Dm28c GN=TCDM_05608 PE=4 SV=1	V5BMX9	109 kDa	1	0.99	0.99
188	Uncharacterized protein OS=Trypanosoma cruzi Dm28c GN=TCDM_08797 PE=4 SV=1	V5BBG5	193 kDa	1	1
189	Uncharacterized protein OS=Trypanosoma cruzi Dm28c GN=TCDM_14447 PE=4 SV=1	V5B5F7	54 kDa			1
190	Uncharacterized protein OS=Trypanosoma cruzi Dm28c GN=TCDM_14502 PE=4 SV=1	V5BNT2	20 kDa	1	0.79	1
191	Uncharacterized protein OS=Trypanosoma cruzi GN=TCSYLVIO_000083 PE=4 SV=1	K4EDV1	50 kDa	1	1	1
192	Uncharacterized protein OS=Trypanosoma cruzi GN=TCSYLVIO_000164 PE=4 SV=1	K4EDN7 (+1)	68 kDa	1	1	1
193	Uncharacterized protein OS=Trypanosoma cruzi GN=TCSYLVIO_000956 PE=4 SV=1	K4ECF0 (+1)	41 kDa	0.99	0.99	1
194	Uncharacterized protein OS=Trypanosoma cruzi GN=TCSYLVIO_001154 PE=4 SV=1	K4EAT9 (+1)	39 kDa	1	1	1
195	Uncharacterized protein OS=Trypanosoma cruzi GN=TCSYLVIO_001161 PE=4 SV=1	K4EBW4 (+2)	61 kDa		0.99	1
196	Uncharacterized protein OS=Trypanosoma cruzi GN=TCSYLVIO_001948 PE=4 SV=1	K4E9Q5 (+1)	79 kDa	0.99	0.99	1
197	Uncharacterized protein OS=Trypanosoma cruzi GN=TCSYLVIO_001975 PE=4 SV=1	K4E8Z4 (+1)	74 kDa		1	1
198	Uncharacterized protein OS=Trypanosoma cruzi GN=TCSYLVIO_002277 PE=4 SV=1	K4E8A3 (+1)	38 kDa	0.99	1	1
199	Uncharacterized protein OS=Trypanosoma cruzi GN=TCSYLVIO_002836 PE=4 SV=1	K4E6H2 (+1)	87 kDa			1
200	Uncharacterized protein OS=Trypanosoma cruzi GN=TCSYLVIO_002850 PE=4 SV=1	K4E660 (+1)	43 kDa			1
201	Uncharacterized protein OS=Trypanosoma cruzi GN=TCSYLVIO_002868 PE=4 SV=1	K4E6N3 (+4)	65 kDa	0.99	1	0.96
202	Uncharacterized protein OS=Trypanosoma cruzi GN=TCSYLVIO_003111 PE=4 SV=1	K4E5B2 (+1)	45 kDa	0.99	0.72	0.99
203	Uncharacterized protein OS=Trypanosoma cruzi GN=TCSYLVIO_003146 PE=4 SV=1	K4E6G5	70 kDa	0.99	1	1
204	Uncharacterized protein OS=Trypanosoma cruzi GN=TCSYLVIO_003393 PE=4 SV=1	K4E4T3 (+1)	51 kDa	1	1	1
205	Uncharacterized protein OS=Trypanosoma cruzi GN=TCSYLVIO_003771 PE=4 SV=1	K4E448 (+2)	43 kDa	1	1	1
206	Uncharacterized protein OS=Trypanosoma cruzi GN=TCSYLVIO_004018 PE=4 SV=1	K4E3C9 (+2)	47 kDa	0.98	1	0.99
207	Uncharacterized protein OS=Trypanosoma cruzi GN=TCSYLVIO_004206 PE=4 SV=1	K4E2W6	101 kDa	1	1	1
208	Uncharacterized protein OS=Trypanosoma cruzi GN=TCSYLVIO_004684 PE=4 SV=1	K4E0X7	44 kDa	1	1	1
209	Uncharacterized protein OS=Trypanosoma cruzi GN=TCSYLVIO_004686 PE=4 SV=1	K4E0U6 (+1)	21 kDa	1	1	1
210	Uncharacterized protein OS=Trypanosoma cruzi GN=TCSYLVIO_004934 PE=4 SV=1	K4E054 (+2)	49 kDa	0.81	1	0.29
211	Uncharacterized protein OS=Trypanosoma cruzi GN=TCSYLVIO_005075 PE=4 SV=1	K4DZQ5 (+1)	40 kDa	1	1	0.99
212	Uncharacterized protein OS=Trypanosoma cruzi GN=TCSYLVIO_005508 PE=4 SV=1	K4DZ56 (+2)	59 kDa	1	1	1
213	Uncharacterized protein OS=Trypanosoma cruzi GN=TCSYLVIO_005546 PE=4 SV=1	K4DYQ0 (+3)	59 kDa			1
214	Uncharacterized protein OS=Trypanosoma cruzi GN=TCSYLVIO_005552 PE=4 SV=1	K4DYH8 (+1)	31 kDa	1	1	1
215	Uncharacterized protein OS=Trypanosoma cruzi GN=TCSYLVIO_005669 PE=4 SV=1	K4DYD7	23 kDa	1		1
216	Uncharacterized protein OS=Trypanosoma cruzi GN=TCSYLVIO_005689 PE=3 SV=1	K4DYB7 (+3)	81 kDa	0.99	1	1
217	Uncharacterized protein OS=Trypanosoma cruzi GN=TCSYLVIO_005747 PE=4 SV=1	K4DXX4 (+1)	39 kDa	1	1	1
218	Uncharacterized protein OS=Trypanosoma cruzi GN=TCSYLVIO_005793 PE=4 SV=1	K4DZ17 (+3)	35 kDa	0.99		1
219	Uncharacterized protein OS=Trypanosoma cruzi GN=TCSYLVIO_006041 PE=4 SV=1	K4DXP3	58 kDa	0.99	0.99	1
220	Uncharacterized protein OS=Trypanosoma cruzi GN=TCSYLVIO_006132 PE=4 SV=1	K4DWV1 (+1)	58 kDa	1	1	1
221	Uncharacterized protein OS=Trypanosoma cruzi GN=TCSYLVIO_006361 PE=4 SV=1	K4DXF9 (+1)	29 kDa	1	1	1
222	Uncharacterized protein OS=Trypanosoma cruzi GN=TCSYLVIO_006369 PE=4 SV=1	K4DW91	67 kDa	1	1	1
223	Uncharacterized protein OS=Trypanosoma cruzi GN=TCSYLVIO_006518 PE=4 SV=1	K4DVZ4 (+2)	38 kDa			1
224	Uncharacterized protein OS=Trypanosoma cruzi GN=TCSYLVIO_006771 PE=4 SV=1	K4DV03 (+1)	21 kDa	1	1	1
225	Uncharacterized protein OS=Trypanosoma cruzi GN=TCSYLVIO_006826 PE=4 SV=1	K4DUX7 (+1)	102 kDa	1	1	0.99
226	Uncharacterized protein OS=Trypanosoma cruzi GN=TCSYLVIO_007057 PE=4 SV=1	K4DUU6	110 kDa	0.99	1	0.99
227	Uncharacterized protein OS=Trypanosoma cruzi GN=TCSYLVIO_007162 PE=4 SV=1	K4DTY4 (+2)	83 kDa		1	0.8
228	Uncharacterized protein OS=Trypanosoma cruzi GN=TCSYLVIO_007478 PE=4 SV=1	K4DT33 (+1)	32 kDa		0.99	1
229	Uncharacterized protein OS=Trypanosoma cruzi GN=TCSYLVIO_007605 PE=4 SV=1	K4DSZ1 (+3)	49 kDa	1	0.99	1
230	Uncharacterized protein OS=Trypanosoma cruzi GN=TCSYLVIO_007631 PE=4 SV=1	K4DTU2 (+1)	47 kDa	1	0.96	1
231	Uncharacterized protein OS=Trypanosoma cruzi GN=TCSYLVIO_008326 PE=4 SV=1	K4DQX3 (+1)	43 kDa	1	1	1
232	Uncharacterized protein OS=Trypanosoma cruzi GN=TCSYLVIO_008909 PE=4 SV=1	K4DPF6 (+2)	28 kDa	1	1	1
233	Uncharacterized protein OS=Trypanosoma cruzi GN=TCSYLVIO_009061 PE=4 SV=1	K4DP11 (+1)	60 kDa		1	1
234	Uncharacterized protein OS=Trypanosoma cruzi GN=TCSYLVIO_009078 PE=4 SV=1	K4DP24 (+1)	108 kDa		1	1
235	Uncharacterized protein OS=Trypanosoma cruzi GN=TCSYLVIO_009758 PE=4 SV=1	K4DLY9 (+1)	54 kDa	0.73	0.98	1
236	Uncharacterized protein OS=Trypanosoma cruzi GN=TCSYLVIO_009788 PE=4 SV=1	K4DMF4 (+1)	65 kDa		1
237	Uncharacterized protein OS=Trypanosoma cruzi GN=TCSYLVIO_010075 PE=4 SV=1	K4DLG6	33 kDa	1	1	1
238	Uncharacterized protein OS=Trypanosoma cruzi GN=TCSYLVIO_010614 PE=4 SV=1	K4DK21 (+1)	91 kDa	1	1	1
239	Uncharacterized protein OS=Trypanosoma cruzi GN=TCSYLVIO_010706 PE=4 SV=1	K4DJF1 (+1)	28 kDa	1	1	1
240	Uncharacterized protein OS=Trypanosoma cruzi marinkellei GN=MOQ_000235 PE=4 SV=1	K2NJG3 (+1)	69 kDa	1	1	1
241	Uncharacterized protein OS=Trypanosoma cruzi marinkellei GN=MOQ_003273 PE=4 SV=1	K2NV65	246 kDa	0.96	1	1
242	Uncharacterized protein OS=Trypanosoma cruzi marinkellei GN=MOQ_004302 PE=4 SV=1	K2NAE7	39 kDa	0.95	0.99	0.95
243	Uncharacterized protein OS=Trypanosoma cruzi marinkellei GN=MOQ_004660 PE=4 SV=1	K2N9I1 (+3)	63 kDa	1		0.99
244	Uncharacterized protein OS=Trypanosoma cruzi marinkellei GN=MOQ_004808 PE=4 SV=1	K2MZZ1	48 kDa			0.99
245	Uncharacterized protein OS=Trypanosoma cruzi marinkellei GN=MOQ_006275 PE=4 SV=1	K2M4Q8 (+3)	32 kDa	1	1	1
246	Uncharacterized protein OS=Trypanosoma cruzi marinkellei GN=MOQ_007835 PE=4 SV=1	K2N1K4	94 kDa	0.99	1
247	Uncharacterized protein OS=Trypanosoma rangeli SC58 GN=TRSC58_01287 PE=4 SV=1	A0A061JCF4	20 kDa		0.99	1
248	Vacuolar-type proton translocating pyrophosphatase 1 OS=Trypanosoma cruzi GN=TCSYLVIO_002936 PE=3 SV=1	K4E6E7 (+1)	85 kDa	0.99	1	0.99
249	WGS project CAEQ00000000 data, annotated contig 198 OS=Trypanosoma congolense (strain IL3000) GN=TCIL3000_0_05260 PE=4 SV=1	F9WAK4	53 kDa	1	1	0.99
250	snoRNP protein GAR1, putative (Fragment) OS=Trypanosoma cruzi GN=TCSYLVIO_003690 PE=4 SV=1	K4E3Z3 (+1)	17 kDa	1		0.99
END OF FILE

## Sheet: 2 replicate 5´UTRs-rRNA baits
Title:	Identity of proteins from T. cruzi trypomastigotes bound to the 5'UTR mLYT1, kLYT1, and rRNA L. braziliensis baits in second replica (samples report for 23765–23767)
				Bait rRNA L. braziliensis	Bait 5´UTR kLYT1	Bait 5´UTR mLYT1
#	Identified Proteins (316)	Accession Number	Molecular Weight	23765	23766	23767
1	Elongation factor 1-alpha OS=Trypanosoma cruzi GN=EF1alpha PE=3 SV=1	H9AZH6 (+8)	49 kDa	1	1	1
2	Beta tubulin 1.9 OS=Trypanosoma cruzi PE=2 SV=1	Q8STF3 (+1)	50 kDa	1	1	1
3	Glycosomal phosphoenolpyruvate carboxykinase, putative OS=Trypanosoma cruzi GN=TCSYLVIO_007745 PE=3 SV=1	K4DSA9 (+2)	59 kDa	1	1	1
4	Glucose-regulated protein 78, putative OS=Trypanosoma cruzi marinkellei GN=MOQ_001461 PE=3 SV=1	K2PB50 (+2)	72 kDa	1	1	1
5	Glyceraldehyde-3-phosphate dehydrogenase OS=Trypanosoma cruzi GN=TCSYLVIO_003325 PE=3 SV=1	K4E4T5 (+2)	39 kDa	1	1	1
6	60S ribosomal protein L28 OS=Trypanosoma cruzi PE=2 SV=2	O00822 (+1)	16 kDa	1	1	1
7	Uncharacterized protein OS=Trypanosoma cruzi GN=TCSYLVIO_004686 PE=4 SV=1	K4E0U6 (+1)	21 kDa	1	1	1
8	Uncharacterized protein OS=Trypanosoma cruzi GN=TCSYLVIO_006132 PE=4 SV=1	K4DWV1 (+1)	58 kDa	1	1	1
9	Glucose-regulated protein 78, putative OS=Trypanosoma cruzi GN=TCSYLVIO_007719 PE=3 SV=1	K4DT97 (+1)	71 kDa	1	1	1
10	40S ribosomal protein S4 OS=Trypanosoma cruzi GN=rpS4-3 PE=2 SV=1	O62594 (+1)	31 kDa	1	1	1
11	Putative histone H3 OS=Trypanosoma vivax (strain Y486) GN=TVY486_0101160 PE=4 SV=1	G0TRA4	15 kDa	1	1	1
12	Pyruvate phosphate dikinase 1 OS=Trypanosoma cruzi GN=ppdk2 PE=4 SV=1	Q9GN79 (+1)	101 kDa	1	1	1
13	ATP-dependent 6-phosphofructokinase OS=Trypanosoma cruzi GN=pfk PE=3 SV=1	K4E1M0 (+1)	54 kDa	1	1	1
14	Alpha-tubulin OS=Trypanosoma cruzi PE=2 SV=1	Q26973 (+4)	47 kDa	1	1	1
15	Histone H4 OS=Trypanosoma brucei gambiense (strain MHOM/CI/86/DAL972) GN=TbgDal_V5710 PE=3 SV=1	C9ZPV3 (+5)	17 kDa	1	1	1
16	Fructose-bisphosphate aldolase OS=Trypanosoma cruzi (strain CL Brener) GN=Tc00.1047053504163.50 PE=3 SV=1	Q4D4R9 (+1)	41 kDa	1	1	1
17	Glycosomal malate dehydrogenase, putative OS=Trypanosoma cruzi (strain CL Brener) GN=Tc00.1047053511293.69 PE=3 SV=1	Q4DDK8	34 kDa	1	1	1
18	Ribosomal protein S26 OS=Trypanosoma rangeli SC58 GN=TRSC58_00968 PE=4 SV=1	A0A061JAA7 (+2)	13 kDa	1	1	1
19	Uncharacterized protein OS=Trypanosoma cruzi GN=TCSYLVIO_005552 PE=4 SV=1	K4DYH8	31 kDa	1	1	1
20	60S ribosomal protein L13 OS=Trypanosoma cruzi GN=TCSYLVIO_004413 PE=3 SV=1	K4E2A2 (+2)	25 kDa	1	1	1
21	Uncharacterized protein OS=Trypanosoma cruzi GN=TCSYLVIO_010481 PE=4 SV=1	K4DK11 (+3)	35 kDa	1	1	1
22	60S ribosomal protein L4 OS=Trypanosoma cruzi Dm28c GN=TCDM_04279 PE=4 SV=1	V5BH60	48 kDa	1	1	1
23	Epsilon tubulin, putative OS=Trypanosoma cruzi marinkellei GN=MOQ_008090 PE=4 SV=1	K2NGT6	28 kDa	1	1	1
24	Histone H2B OS=Trypanosoma cruzi (strain CL Brener) GN=Tc00.1047053511635.20 PE=3 SV=1	Q4CTD7 (+1)	12 kDa	1	1	1
25	Uncharacterized protein OS=Trypanosoma cruzi GN=TCSYLVIO_001154 PE=4 SV=1	K4EAT9 (+1)	39 kDa	1	1	1
26	NADH-dependent fumarate reductase, putative OS=Trypanosoma cruzi (strain CL Brener) GN=Tc00.1047053510215.10 PE=4 SV=1	Q4CMU8	125 kDa	1	1	1
27	40S ribosomal protein S17, putative OS=Trypanosoma cruzi (strain CL Brener) GN=Tc00.1047053508827.79 PE=3 SV=1	Q4DK39 (+1)	16 kDa	1	1	1
28	40S ribosomal protein S6 OS=Trypanosoma cruzi (strain CL Brener) GN=Tc00.1047053510769.49 PE=3 SV=1	Q4DSU0	28 kDa	1	1	1
29	ATP-dependent DEAD/H RNA helicase OS=Trypanosoma rangeli SC58 GN=TRSC58_04112 PE=3 SV=1	A0A061IZS0	47 kDa	1	1	1
30	60S ribosomal protein L26, putative OS=Trypanosoma cruzi (strain CL Brener) GN=Tc00.1047053510761.14 PE=4 SV=1	Q4DG45	16 kDa	1	1	1
31	40S ribosomal protein S18, putative OS=Trypanosoma cruzi (strain CL Brener) GN=Tc00.1047053506679.100 PE=3 SV=1	Q4E093	18 kDa	1	1	1
32	Ribosomal protein S25, putative OS=Trypanosoma cruzi (strain CL Brener) GN=Tc00.1047053504105.94 PE=4 SV=1	Q4DTX6 (+1)	12 kDa	1	1	1
33	Acyl-CoA dehydrogenase, putative OS=Trypanosoma cruzi GN=TCSYLVIO_002676 PE=3 SV=1	K4E6E2 (+2)	69 kDa	1	1	1
34	60S ribosomal protein L5, putative OS=Trypanosoma cruzi GN=TCSYLVIO_001078 PE=3 SV=1	K4EB05 (+2)	35 kDa	1	1	1
35	Histone H2B OS=Trypanosoma cruzi (strain CL Brener) GN=Tc00.1047053511153.64 PE=3 SV=1	Q4DHB9 (+1)	16 kDa	1	1	1
36	Succinyl-CoA:3-ketoacid-coenzyme A transferase OS=Trypanosoma cruzi GN=TCSYLVIO_005582 PE=3 SV=1	K4DYX5 (+1)	53 kDa	1	1	1
37	40S ribosomal protein S3A, putative (Fragment) OS=Trypanosoma cruzi GN=TCSYLVIO_005086 PE=3 SV=1	K4E0B8 (+2)	30 kDa	1	1	1
38	Uncharacterized protein OS=Trypanosoma cruzi GN=TCSYLVIO_000083 PE=4 SV=1	K4EDV1	50 kDa	1	1	1
39	40S ribosomal protein S14, putative OS=Trypanosoma cruzi (strain CL Brener) GN=Tc00.1047053409117.20 PE=3 SV=1	Q4D6I5	16 kDa	1	1	1
40	Trifunctional enzyme alpha subunit OS=Trypanosoma cruzi Dm28c GN=TCDM_11999 PE=4 SV=1	V5B7W6	90 kDa	1	1	1
41	Ribosomal protein L21E (60S), putative OS=Trypanosoma cruzi (strain CL Brener) GN=Tc00.1047053507251.20 PE=4 SV=1	Q4CQJ7 (+1)	18 kDa	1	1	1
42	3-hydroxy-3-methylglutaryl coenzyme A reductase OS=Trypanosoma cruzi PE=3 SV=1	A0A0M3NVD2 (+6)	46 kDa	1	1	1
43	Dihydrolipoamide acetyltransferase, putative OS=Trypanosoma cruzi GN=TCSYLVIO_005024 PE=3 SV=1	K4DZZ0 (+1)	50 kDa	1	1	1
44	Mitochondrial heat shock OS=Trypanosoma cruzi GN=MTP70 PE=3 SV=1	B5U6T5 (+4)	71 kDa	1	1	1
45	Uncharacterized protein OS=Trypanosoma cruzi GN=TCSYLVIO_001405 PE=4 SV=1	K4E9Z1	69 kDa	1	1	1
46	Uncharacterized protein OS=Trypanosoma cruzi GN=TCSYLVIO_000164 PE=4 SV=1	K4EDN7 (+1)	68 kDa	1	1	1
47	60S ribosomal protein L27A/L29, putative OS=Trypanosoma cruzi (strain CL Brener) GN=Tc00.1047053508461.500 PE=3 SV=1	Q4E4Q8	16 kDa	1	1	1
48	60S ribosomal protein L23 OS=Trypanosoma rangeli SC58 GN=TRSC58_06044 PE=3 SV=1	A0A061ISB9 (+3)	15 kDa	1	1	1
49	ADP,ATP carrier protein 1, mitochondrial, putative,ADP/ATP translocase 1, putative OS=Trypanosoma cruzi marinkellei GN=MOQ_004780 PE=3 SV=1	K2NR29 (+3)	35 kDa	1	1	1
50	Uncharacterized protein OS=Trypanosoma cruzi GN=TCSYLVIO_006369 PE=4 SV=1	K4DW91	67 kDa	1	1	1
51	60S ribosomal protein l36, putative OS=Trypanosoma cruzi (strain CL Brener) GN=Tc00.1047053510767.20 PE=4 SV=1	Q4CTG8 (+3)	13 kDa	1	1	1
52	Histone H2A OS=Trypanosoma cruzi GN=h2a PE=2 SV=1	O02617	14 kDa	1	1	1
53	Histone H2A OS=Trypanosoma cruzi (strain CL Brener) GN=Tc00.1047053511323.40 PE=3 SV=1	Q4CY73	19 kDa	1	1	1
54	40S ribosomal protein S23 OS=Trypanosoma rangeli SC58 GN=TRSC58_04672 PE=3 SV=1	A0A061ITM3 (+3)	16 kDa	1	1	1
55	Uncharacterized protein OS=Trypanosoma cruzi (strain CL Brener) GN=Tc00.1047053506435.150 PE=4 SV=1	Q4E318	18 kDa	1	1	1
56	Uncharacterized protein OS=Trypanosoma cruzi GN=TCSYLVIO_010706 PE=4 SV=1	K4DJF1 (+1)	28 kDa	1	1	1
57	Uncharacterized protein OS=Trypanosoma cruzi Dm28c GN=TCDM_05262 PE=4 SV=1	V5BNL1	96 kDa	1	1	1
58	Uncharacterized protein OS=Trypanosoma cruzi GN=TCSYLVIO_000168 PE=4 SV=1	K4EEB4 (+1)	40 kDa	1	1	1
59	Uncharacterized protein OS=Trypanosoma cruzi GN=TCSYLVIO_005508 PE=4 SV=1	K4DZ56 (+2)	59 kDa	1	1	1
60	Retrotransposon hot spot (RHS) protein, putative (Fragment) OS=Trypanosoma cruzi (strain CL Brener) GN=Tc00.1047053503483.9 PE=4 SV=1	Q4CMA6	103 kDa	1	1	1
61	Alkyl-dihydroxyacetone phosphate synthase, putative OS=Trypanosoma cruzi GN=TCSYLVIO_003068 PE=4 SV=1	K4E6P0 (+1)	69 kDa	1	1	1
62	Chaperonin HSP60, mitochondrial, putative OS=Trypanosoma cruzi marinkellei GN=MOQ_003716 PE=3 SV=1	K2NC28 (+5)	59 kDa	1	1	1
63	Uncharacterized protein OS=Trypanosoma cruzi GN=TCSYLVIO_008326 PE=4 SV=1	K4DQX3 (+1)	43 kDa	1	1	1
64	DNA topoisomerase OS=Trypanosoma cruzi marinkellei GN=MOQ_005630 PE=3 SV=1	K2NNY8 (+2)	92 kDa	1	1	1
65	Elongation factor 2, putative OS=Trypanosoma cruzi GN=TCSYLVIO_009936 PE=4 SV=1	K4DM24 (+2)	94 kDa	1	1	1
66	Ribosomal protein L13, putative OS=Trypanosoma cruzi marinkellei GN=MOQ_002545 PE=3 SV=1	K2NXL9 (+3)	49 kDa	1	1	1
67	Glycosomal membrane protein, putative OS=Trypanosoma cruzi GN=TCSYLVIO_007520 PE=4 SV=1	K4DU68 (+1)	24 kDa	1	1	1
68	Thiolase protein-like protein, putative OS=Trypanosoma cruzi GN=TCSYLVIO_002907 PE=3 SV=1	K4E746 (+1)	48 kDa	1	1	1
69	40S ribosomal protein S11, putative OS=Trypanosoma cruzi (strain CL Brener) GN=Tc00.1047053508319.70 PE=3 SV=1	Q4D0U7 (+1)	20 kDa	1	1	1
70	Mitochondrial processing peptidase OS=Trypanosoma cruzi GN=TCSYLVIO_007508 PE=3 SV=1	K4DSZ5 (+1)	54 kDa	1	1	1
71	Uncharacterized protein OS=Trypanosoma cruzi marinkellei GN=MOQ_006275 PE=4 SV=1	K2M4Q8 (+3)	32 kDa	1	1	1
72	Uncharacterized protein OS=Trypanosoma cruzi GN=TCSYLVIO_008909 PE=4 SV=1	K4DPF6 (+2)	28 kDa	1	1	1
73	Uncharacterized protein OS=Trypanosoma cruzi GN=TCSYLVIO_003771 PE=4 SV=1	K4E448 (+2)	43 kDa	1	1	1
74	D-isomer specific 2-hydroxyacid dehydrogenase-protein, putative OS=Trypanosoma cruzi (strain CL Brener) GN=Tc00.1047053510099.120 PE=4 SV=1	Q4DAE1	39 kDa	1	1	1
75	Enoyl-CoA hydratase, mitochondrial, putative OS=Trypanosoma cruzi GN=TCSYLVIO_007590 PE=3 SV=1	K4DTD3 (+2)	29 kDa	1	1	1
76	40S ribosomal protein S8 OS=Trypanosoma cruzi GN=TCSYLVIO_001300 PE=3 SV=1	K4EAG9 (+2)	25 kDa	1	1	1
77	Uncharacterized protein OS=Trypanosoma cruzi GN=TCSYLVIO_010614 PE=4 SV=1	K4DK21 (+1)	91 kDa	1	1	1
78	Uncharacterized protein OS=Trypanosoma cruzi GN=TCSYLVIO_009078 PE=4 SV=1	K4DP24 (+1)	108 kDa		1	1
79	Heat shock 70 kDa protein, putative (Fragment) OS=Trypanosoma cruzi (strain CL Brener) GN=Tc00.1047053503721.39 PE=3 SV=1	Q4CWF4 (+1)	24 kDa	1	1	1
80	Uncharacterized protein OS=Trypanosoma cruzi GN=TCSYLVIO_010075 PE=4 SV=1	K4DLG6	33 kDa	1	1	1
81	Uncharacterized protein OS=Trypanosoma cruzi GN=TCSYLVIO_004206 PE=4 SV=1	K4E2W6	101 kDa	1	1	1
82	Uncharacterized protein OS=Trypanosoma cruzi GN=TCSYLVIO_007179 PE=4 SV=1	K4DV30 (+1)	57 kDa	1	1	1
83	Eukaryotic translation initiation factor 5, putative OS=Trypanosoma cruzi GN=TCSYLVIO_004556 PE=4 SV=1	K4E173 (+1)	43 kDa	1	1	1
84	Uncharacterized protein OS=Trypanosoma cruzi GN=TCSYLVIO_006771 PE=4 SV=1	K4DV03 (+1)	21 kDa	1	1	1
85	Uncharacterized protein OS=Trypanosoma cruzi Dm28c GN=TCDM_01196 PE=4 SV=1	V5BQI1	32 kDa	1	1	1
86	Uncharacterized protein OS=Trypanosoma cruzi GN=TCSYLVIO_006041 PE=4 SV=1	K4DXP3	58 kDa	1	1	1
87	Paraflagellar rod protein 3, putative OS=Trypanosoma cruzi marinkellei GN=MOQ_003131 PE=4 SV=1	K2MCT5 (+4)	69 kDa	1	1	1
88	40S ribosomal protein S5, putative OS=Trypanosoma cruzi (strain CL Brener) GN=Tc00.1047053506297.150 PE=3 SV=1	Q4E0Q3 (+2)	21 kDa	1	1	1
89	Uncharacterized protein OS=Trypanosoma cruzi (strain CL Brener) GN=Tc00.1047053506625.100 PE=4 SV=1	Q4DUD1	47 kDa	1	0.99	1
90	60S ribosomal protein L37a OS=Trypanosoma rangeli SC58 GN=TRSC58_00613 PE=3 SV=1	A0A061IUA3 (+2)	10 kDa	0.99	1	1
91	Ribosomal protein s20, putative OS=Trypanosoma brucei brucei (strain 927/4 GUTat10.1) PE=1 SV=1	M1E1E7 (+1)	13 kDa	1	1	1
92	Thioredoxin, putative OS=Trypanosoma cruzi GN=TCSYLVIO_003879 PE=4 SV=1	K4E390 (+1)	49 kDa	1	1	1
93	Uncharacterized protein OS=Trypanosoma cruzi Dm28c GN=TCDM_14447 PE=4 SV=1	V5B5F7	54 kDa			1
94	Surface protein TolT, putative OS=Trypanosoma cruzi GN=TCSYLVIO_009289 PE=4 SV=1	K4DNC6 (+1)	28 kDa	1	1	1
95	Retrotransposon hot spot (RHS) protein, putative (Fragment) OS=Trypanosoma cruzi GN=TCSYLVIO_008946 PE=4 SV=1	K4DPQ6	28 kDa	1	1	1
96	Eukaryotic initiation factor 4a OS=Trypanosoma rangeli SC58 GN=TRSC58_04008 PE=3 SV=1	A0A061J2D1 (+8)	46 kDa	1	1	1
97	60S ribosomal protein L2 OS=Trypanosoma rangeli SC58 GN=TRSC58_01682 PE=4 SV=1	A0A061J6W4 (+3)	28 kDa	1	1	1
98	Uncharacterized protein OS=Trypanosoma cruzi Dm28c GN=TCDM_01300 PE=4 SV=1	V5BZ92	65 kDa	1	1	1
99	Uncharacterized protein OS=Trypanosoma cruzi GN=TCSYLVIO_002868 PE=4 SV=1	K4E6N3 (+1)	65 kDa	1	0.97	1
100	Kinetoplast-associated protein Tcp22 OS=Trypanosoma cruzi PE=4 SV=1	A6N830 (+3)	21 kDa	1	1	1
101	Uncharacterized protein OS=Trypanosoma cruzi Dm28c GN=TCDM_06984 PE=4 SV=1	V5BFG1	58 kDa	1	1	1
102	Kinetoplast DNA-associated protein, putative OS=Trypanosoma cruzi (strain CL Brener) GN=Tc00.1047053509793.30 PE=4 SV=1	Q4CY62	14 kDa	1	1	1
103	40S ribosomal protein S27 OS=Trypanosoma rangeli SC58 GN=TRSC58_02886 PE=3 SV=1	A0A061J5G4 (+3)	10 kDa	1	1	1
104	Casein kinase, putative OS=Trypanosoma cruzi GN=TCSYLVIO_005145 PE=3 SV=1	K4DZI9 (+7)	38 kDa	1	1	1
105	Uncharacterized protein OS=Trypanosoma cruzi GN=TCSYLVIO_002277 PE=4 SV=1	K4E8A3 (+1)	38 kDa	1	1	1
106	Uncharacterized protein OS=Trypanosoma cruzi (strain CL Brener) GN=Tc00.1047053510517.20 PE=4 SV=1	Q4DDF2	20 kDa	1	1	1
107	Kinetoplastid membrane protein KMP-11 OS=Trypanosoma cruzi (strain CL Brener) GN=Tc00.1047053508413.68 PE=4 SV=1	Q4D3A7	11 kDa	0.99	1	1
108	Uncharacterized protein OS=Trypanosoma cruzi GN=TCSYLVIO_006840 PE=4 SV=1	K4DV53 (+1)	57 kDa	1	0.99	1
109	Putative uncharacterized protein OS=Trypanosoma cruzi PE=4 SV=1	Q9GZ32	161 kDa	1	0.98	1
110	RNA-binding protein, putative OS=Trypanosoma cruzi GN=TCSYLVIO_000443 PE=4 SV=1	K4EDB3 (+3)	50 kDa	0.94	1	1
111	Uncharacterized protein OS=Trypanosoma cruzi marinkellei GN=MOQ_003273 PE=4 SV=1	K2NV65	246 kDa	1	1	0.87
112	60S ribosomal protein L19, putative OS=Trypanosoma cruzi (strain CL Brener) GN=Tc00.1047053508175.309 PE=3 SV=1	Q4E2W6	36 kDa		1	1
113	60S ribosomal protein L13a, putative OS=Trypanosoma cruzi GN=TCSYLVIO_003971 PE=3 SV=1	K4E2X9 (+5)	34 kDa	1	1	1
114	Uncharacterized protein OS=Trypanosoma cruzi (strain CL Brener) GN=Tc00.1047053504247.30 PE=4 SV=1	Q4D0K5	19 kDa	1	1	1
115	Uncharacterized protein OS=Trypanosoma cruzi (strain CL Brener) GN=Tc00.1047053510187.530 PE=4 SV=1	Q4E498	20 kDa	1	1	1
116	Uncharacterized protein OS=Trypanosoma cruzi GN=TCSYLVIO_006361 PE=4 SV=1	K4DXF9 (+2)	29 kDa	1	1	1
117	40S ribosomal protein S10, putative OS=Trypanosoma cruzi (strain CL Brener) GN=Tc00.1047053506679.140 PE=4 SV=1	Q4E088	18 kDa	1	1	1
118	Ubiquitin/ribosomal protein S27a, putative OS=Trypanosoma brucei gambiense (strain MHOM/CI/86/DAL972) GN=TbgDal_VII4100 PE=4 SV=1	C9ZSU6 (+8)	17 kDa	1	1	1
119	40S ribosomal protein S21 OS=Trypanosoma cruzi Dm28c GN=TCDM_00667 PE=4 SV=1	V5BWF3	25 kDa	1	1	1
120	Uncharacterized protein OS=Trypanosoma cruzi GN=TCSYLVIO_003146 PE=4 SV=1	K4E6G5	70 kDa	1	1	1
121	TcC31.34 OS=Trypanosoma cruzi GN=TcC31.34 PE=4 SV=1	O61107 (+1)	39 kDa	1	1	1
122	Regulatory subunit of protein kinase a-like protein, putative OS=Trypanosoma cruzi GN=TCSYLVIO_010616 PE=4 SV=1	K4DJX6 (+2)	39 kDa	1	1	1
123	Voltage-dependent anion-selective channel, putative OS=Trypanosoma cruzi GN=TCSYLVIO_000886 PE=4 SV=1	K4ECN2 (+3)	30 kDa	1	1	1
124	Uncharacterized protein OS=Trypanosoma cruzi GN=TCSYLVIO_005689 PE=3 SV=1	K4DYB7 (+2)	81 kDa	1	1	0.99
125	Pyruvate dehydrogenase E1 component subunit alpha OS=Trypanosoma cruzi marinkellei GN=MOQ_004984 PE=4 SV=1	K2NQL8	43 kDa	1	0.99	1
126	Uncharacterized protein OS=Trypanosoma cruzi GN=TCSYLVIO_003547 PE=4 SV=1	K4E430	62 kDa	0.99	1	1
127	Translation initiation factor IF-2, putative OS=Trypanosoma cruzi marinkellei GN=MOQ_009629 PE=4 SV=1	K2MWE0	94 kDa	1	1	0.99
128	Ribosomal protein L29, putative OS=Trypanosoma cruzi (strain CL Brener) GN=Tc00.1047053509749.33 PE=4 SV=1	Q4CPD8	8 kDa	1	0.98	1
129	Small GTP-binding protein Rab11, putative,Rab11 GTPase, putative OS=Trypanosoma cruzi GN=TCSYLVIO_009719 PE=3 SV=1	K4DM88	22 kDa	1	0.99	0.99
130	Ubiquitin-conjugating enzyme E2, putative OS=Trypanosoma cruzi (strain CL Brener) GN=Tc00.1047053453445.20 PE=3 SV=1	Q4CLZ1 (+1)	21 kDa	1	0.98	1
131	Fructose-1,6-bisphosphatase, cytosolic, putative OS=Trypanosoma cruzi GN=TCSYLVIO_007201 PE=3 SV=1	K4DUG6 (+2)	38 kDa	1	0.99	0.99
132	Antigenic protein, putative (Fragment) OS=Trypanosoma cruzi (strain CL Brener) GN=Tc00.1047053510877.10 PE=4 SV=1	Q4DPV9	98 kDa	0.96	1	0.99
133	Uncharacterized protein OS=Trypanosoma cruzi marinkellei GN=MOQ_002568 PE=4 SV=1	K2N6J3 (+2)	109 kDa		1	1
134	Nucleolar protein, putative OS=Trypanosoma cruzi GN=TCSYLVIO_007036 PE=4 SV=1	K4DU98 (+1)	48 kDa	1	1
135	Nucleolar protein, putative OS=Trypanosoma cruzi GN=TCSYLVIO_002967 PE=4 SV=1	K4E6B6 (+1)	61 kDa	1	1	1
136	60S ribosomal protein L18a OS=Trypanosoma cruzi (strain CL Brener) GN=Tc00.1047053506957.90 PE=3 SV=1	Q4DKZ4 (+1)	21 kDa	1	1	1
137	Uncharacterized protein OS=Trypanosoma cruzi GN=TCSYLVIO_004018 PE=4 SV=1	K4E3C9 (+1)	47 kDa	1	1	1
138	Uncharacterized protein OS=Trypanosoma cruzi Dm28c GN=TCDM_10925 PE=4 SV=1	V5BAR0	85 kDa	1	1	1
139	Ribosomal protein L35A, putative OS=Trypanosoma cruzi (strain CL Brener) GN=Tc00.1047053506559.470 PE=4 SV=1	Q4E581	17 kDa	1	1	1
140	ATP synthase subunit alpha OS=Trypanosoma brucei gambiense (strain MHOM/CI/86/DAL972) GN=TbgDal_VII8720 PE=4 SV=1	C9ZUD8 (+2)	64 kDa	1	1	1
141	2-oxoisovalerate dehydrogenase beta subunit, mitochondrial, putative OS=Trypanosoma cruzi GN=TCSYLVIO_006357 PE=4 SV=1	K4DW66 (+1)	38 kDa	1	1	1
142	Uncharacterized protein OS=Trypanosoma cruzi GN=TCSYLVIO_003393 PE=4 SV=1	K4E4T3 (+2)	51 kDa	1	1	1
143	Retrotransposon hot spot (RHS) protein OS=Trypanosoma cruzi Dm28c GN=TCDM_11729 PE=4 SV=1	V5B436	110 kDa	1	1	0.99
144	Uncharacterized protein OS=Trypanosoma cruzi (strain CL Brener) GN=Tc00.1047053510615.4 PE=4 SV=1	Q4CNB5 (+4)	17 kDa	1	1	0.99
145	Heat shock protein, putative OS=Trypanosoma cruzi marinkellei GN=MOQ_006238 PE=3 SV=1	K2NM79 (+3)	84 kDa	1	1	0.99
146	40S ribosomal protein S15a, putative OS=Trypanosoma cruzi (strain CL Brener) GN=Tc00.1047053508041.30 PE=3 SV=1	Q4CXX2 (+1)	16 kDa	0.97	0.99	1
147	U5 small nuclear ribonucleoprotein component, putative OS=Trypanosoma cruzi marinkellei GN=MOQ_002820 PE=4 SV=1	K2N5P5 (+1)	105 kDa	0.99	0.99	0.97
148	ATP-dependent Clp protease subunit, heat shock protein 78, putative,serine peptidase, putative OS=Trypanosoma cruzi GN=TCSYLVIO_000839 PE=4 SV=1	K4EBZ4 (+2)	90 kDa	1
149	Chaperone DNAJ protein, putative OS=Trypanosoma cruzi GN=TCSYLVIO_005315 PE=3 SV=1	K4DZ62	44 kDa	1	1	1
150	Mitochondrial RNA binding protein 1, putative OS=Trypanosoma cruzi GN=TCSYLVIO_005489 PE=4 SV=1	K4DZV7 (+2)	23 kDa	1	1	1
151	Splicing factor ptsr1 interacting protein, putative OS=Trypanosoma cruzi marinkellei GN=MOQ_003339 PE=4 SV=1	K2N0B0 (+2)	41 kDa	1	1	1
152	Uncharacterized protein OS=Trypanosoma cruzi GN=TCSYLVIO_008300 PE=4 SV=1	K4DQZ0	94 kDa	1	1	1
153	60S ribosomal protein L44 OS=Trypanosoma brucei gambiense (strain MHOM/CI/86/DAL972) GN=TbgDal_II4260 PE=3 SV=1	C9ZJT9 (+9)	12 kDa	1	1	1
154	Uncharacterized protein OS=Trypanosoma cruzi GN=TCSYLVIO_004934 PE=4 SV=1	K4E054 (+2)	49 kDa	1	1	1
155	40S ribosomal protein S24 OS=Trypanosoma rangeli SC58 GN=TRSC58_02776 PE=3 SV=1	A0A061J184 (+2)	16 kDa	1	1	1
156	Uncharacterized protein OS=Trypanosoma cruzi GN=TCSYLVIO_000956 PE=4 SV=1	K4ECF0 (+1)	41 kDa	1	1	1
157	Membrane associated protein, putative OS=Trypanosoma cruzi GN=TCSYLVIO_010721 PE=4 SV=1	K4DJF2 (+2)	242 kDa	1	1	1
158	Histone H4 OS=Trypanosoma cruzi (strain CL Brener) GN=Tc00.1047053508739.60 PE=3 SV=1	Q4CMF1	11 kDa	1	0.99	1
159	Uncharacterized protein OS=Trypanosoma cruzi Dm28c GN=TCDM_14502 PE=4 SV=1	V5BNT2	20 kDa	1	1	0.99
160	Uncharacterized protein OS=Trypanosoma cruzi GN=TCSYLVIO_005747 PE=4 SV=1	K4DXX4 (+1)	39 kDa	1	0.99	1
161	Uncharacterized protein OS=Trypanosoma cruzi (strain CL Brener) GN=Tc00.1047053503833.50 PE=4 SV=1	Q4CUH2 (+3)	38 kDa	0.99	1	1
162	N-acetyltransferase complex ARD1 subunit, putative OS=Trypanosoma cruzi GN=TCSYLVIO_002162 PE=4 SV=1	K4E7U4 (+2)	29 kDa	1	0.99	1
163	Dihydrolipoamide acetyltransferase, putative OS=Trypanosoma cruzi GN=TCSYLVIO_006828 PE=4 SV=1	K4DVJ5 (+1)	28 kDa	1	0.99	0.99
164	Nascent polypeptide-associated complex subunit beta OS=Trypanosoma cruzi (strain CL Brener) GN=Tc00.1047053511231.80 PE=3 SV=1	Q4CYN3 (+1)	11 kDa	0.99	0.99	1
165	Uncharacterized protein (Fragment) OS=Trypanosoma cruzi PE=4 SV=1	A0A0M3YJA6 (+10)	26 kDa	0.99	0.99	1
166	Cysteine desulfurase, putative OS=Trypanosoma cruzi GN=TCSYLVIO_005486 PE=4 SV=1	K4DYK7 (+3)	42 kDa	0.98	1	0.99
167	Kinetoplastid membrane protein KMP-11 OS=Trypanosoma brucei gambiense (strain MHOM/CI/86/DAL972) GN=TbgDal_IX8640 PE=4 SV=1	C9ZZD9 (+7)	11 kDa	1	0.99	0.95
168	Splicing factor TSR1, putative (Fragment) OS=Trypanosoma cruzi marinkellei GN=MOQ_008228 PE=4 SV=1	K2N0C0 (+5)	44 kDa	1	0.8	1
169	Uncharacterized protein OS=Trypanosoma cruzi (strain CL Brener) GN=Tc00.1047053509033.80 PE=4 SV=1	Q4D9F7 (+1)	25 kDa	0.7	0.7	1
170	Prohibitin, putative OS=Trypanosoma cruzi GN=TCSYLVIO_000995 PE=4 SV=1	K4ECB4 (+1)	31 kDa	1	1
171	Uncharacterized protein OS=Trypanosoma cruzi GN=TCSYLVIO_005546 PE=4 SV=1	K4DYQ0 (+3)	59 kDa	1		1
172	Uncharacterized protein OS=Trypanosoma cruzi (strain CL Brener) GN=Tc00.1047053506789.270 PE=4 SV=1	Q4DZW2	73 kDa		1	1
173	Kinesin-like protein OS=Trypanosoma cruzi marinkellei GN=MOQ_009348 PE=3 SV=1	K2MX63	85 kDa	1		0.99
174	Glucose-regulated protein 78, putative OS=Trypanosoma cruzi GN=TCSYLVIO_002291 PE=3 SV=1	K4E7J7	71 kDa	1	1	1
175	Uncharacterized protein OS=Trypanosoma cruzi (strain CL Brener) GN=Tc00.1047053506677.30 PE=4 SV=1	Q4CPK1	29 kDa	1	1	0.99
176	Uncharacterized protein OS=Trypanosoma cruzi GN=TCSYLVIO_008188 PE=4 SV=1	K4DR92	55 kDa	0.99	1	1
177	Uncharacterized protein OS=Trypanosoma cruzi Dm28c GN=TCDM_00954 PE=4 SV=1	V5BA86	73 kDa	0.99	1	1
178	60S acidic ribosomal protein P0 OS=Trypanosoma cruzi marinkellei GN=MOQ_004185 PE=3 SV=1	K2N1X8 (+5)	35 kDa	1	1	0.99
179	Uncharacterized protein OS=Trypanosoma cruzi (strain CL Brener) GN=Tc00.1047053511529.210 PE=4 SV=1	Q4DMX4 (+1)	16 kDa	0.99	1	1
180	Uncharacterized protein (Fragment) OS=Trypanosoma cruzi (strain CL Brener) GN=Tc00.1047053453917.9 PE=4 SV=1	Q4CL46	39 kDa	1	1	0.99
181	N-acetyltransferase subunit Nat1, putative OS=Trypanosoma cruzi marinkellei GN=MOQ_008576 PE=4 SV=1	K2MPY6	83 kDa	0.99	1	1
182	Uncharacterized protein OS=Trypanosoma cruzi (strain CL Brener) GN=Tc00.1047053506865.50 PE=4 SV=1	Q4D5Q2	12 kDa	0.99	0.99	1
183	Glyceraldehyde-3-phosphate dehydrogenase OS=Trypanosoma brucei gambiense (strain MHOM/CI/86/DAL972) GN=TbgDal_VI4080 PE=3 SV=1	C9ZRA3 (+3)	44 kDa	0.99	1	0.99
184	Uncharacterized protein OS=Trypanosoma cruzi (strain CL Brener) GN=Tc00.1047053510657.220 PE=4 SV=1	Q4DS19	19 kDa	0.99	1	0.99
185	Eukaryotic translation initiation factor 2 subunit OS=Trypanosoma rangeli SC58 GN=TRSC58_04608 PE=4 SV=1	A0A061IYE2	52 kDa	0.99	1	0.99
186	Uncharacterized protein (Fragment) OS=Trypanosoma cruzi GN=TCSYLVIO_007664 PE=4 SV=1	K4DSI2 (+1)	56 kDa	1	1	0.98
187	Uncharacterized protein OS=Trypanosoma cruzi marinkellei GN=MOQ_002696 PE=4 SV=1	K2NX00 (+4)	91 kDa	0.95	1	1
188	Actin OS=Trypanosoma rangeli SC58 GN=TRSC58_00036 PE=3 SV=1	A0A061JD43 (+16)	42 kDa	1	0.99	0.9
189	Acetyltransferase, putative OS=Trypanosoma cruzi GN=TCSYLVIO_004519 PE=4 SV=1	K4E1D4 (+1)	23 kDa	1	1	0.88
190	Uncharacterized protein (Fragment) OS=Trypanosoma cruzi (strain CL Brener) GN=Tc00.1047053504827.21 PE=4 SV=1	Q4DNF1	166 kDa	0.75	0.99	0.99
191	Inosine-5'-monophosphate dehydrogenase OS=Trypanosoma cruzi GN=TCSYLVIO_005952 PE=3 SV=1	K4DXK1 (+2)	56 kDa	1	0.63	1
192	Signal recognition particle receptor like protein, putative OS=Trypanosoma cruzi GN=TCSYLVIO_008130 PE=4 SV=1	K4DRW8 (+2)	63 kDa	0.99	0.99	0.36
193	Uncharacterized protein OS=Trypanosoma cruzi GN=TCSYLVIO_003111 PE=4 SV=1	K4E5B2 (+1)	45 kDa	1	1	0.31
194	ATP synthase subunit beta OS=Trypanosoma cruzi marinkellei GN=MOQ_005364 PE=3 SV=1	K2M741 (+3)	56 kDa	1	1
195	Uncharacterized protein OS=Trypanosoma cruzi GN=TCSYLVIO_005580 PE=4 SV=1	K4DYC8 (+1)	57 kDa	1	1
196	Retrotransposon hot spot (RHS) protein OS=Trypanosoma cruzi Dm28c GN=TCDM_11911 PE=4 SV=1	V5AIW7	72 kDa	0.99	1	1
197	Uncharacterized protein OS=Trypanosoma cruzi GN=TCSYLVIO_005669 PE=4 SV=1	K4DYD7	23 kDa	0.99	1	1
198	Nascent polypeptide associated complex subunit, putative OS=Trypanosoma cruzi (strain CL Brener) GN=Tc00.1047053510579.70 PE=4 SV=1	Q4D9L7 (+1)	20 kDa	1	0.99	1
199	Dolichyl-P-Man:GDP-Man5GlcNAc2-PP-dolichyl alpha-1,3-mannosyltransferase, putative OS=Trypanosoma cruzi GN=TCSYLVIO_004982 PE=4 SV=1	K4E0M4 (+1)	48 kDa	1	0.99	1
200	40S ribosomal protein S13 OS=Trypanosoma rangeli SC58 GN=TRSC58_02573 PE=3 SV=1	A0A061J2P4 (+4)	17 kDa	0.99	1	1
201	Uncharacterized protein OS=Trypanosoma cruzi GN=TCSYLVIO_005075 PE=4 SV=1	K4DZQ5 (+1)	40 kDa	0.99	1	1
202	Uncharacterized protein OS=Trypanosoma cruzi GN=TCSYLVIO_005299 PE=4 SV=1	K4DZ74 (+1)	211 kDa	0.99	1	0.99
203	Uncharacterized protein OS=Trypanosoma cruzi GN=TCSYLVIO_002575 PE=4 SV=1	K4E7D6 (+2)	28 kDa	1	0.99	0.99
204	Uncharacterized protein OS=Trypanosoma cruzi GN=TCSYLVIO_009061 PE=4 SV=1	K4DP11 (+1)	60 kDa	1	0.99	0.99
205	60S acidic ribosomal protein P1 OS=Trypanosoma cruzi PE=3 SV=1	P26643 (+1)	11 kDa	0.99	1	0.99
206	Uncharacterized protein OS=Trypanosoma cruzi GN=TCSYLVIO_002850 PE=4 SV=1	K4E660 (+1)	43 kDa	0.99	1	0.99
207	60S ribosomal protein L7a, putative OS=Trypanosoma cruzi (strain CL Brener) GN=Tc00.1047053510835.40 PE=4 SV=1	Q4D531 (+1)	35 kDa	0.97	1	1
208	snoRNP protein GAR1, putative (Fragment) OS=Trypanosoma cruzi GN=TCSYLVIO_003690 PE=4 SV=1	K4E3Z3	17 kDa	0.96	0.99	0.99
209	Uncharacterized protein OS=Trypanosoma cruzi GN=TCSYLVIO_005781 PE=4 SV=1	K4DZ27 (+1)	51 kDa	0.89	1	1
210	Uncharacterized protein OS=Trypanosoma cruzi Dm28c GN=TCDM_05251 PE=4 SV=1	V5BNK6	95 kDa	0.94	0.78	1
211	Serine/threonine protein phosphatase, putative OS=Trypanosoma cruzi GN=TCSYLVIO_001896 PE=4 SV=1	K4E8Q0 (+2)	71 kDa	0.59	1	1
212	Kinesin-like protein OS=Trypanosoma cruzi GN=TCSYLVIO_008291 PE=3 SV=1	K4DQZ8 (+2)	71 kDa	1	1	0.51
213	Uncharacterized protein OS=Trypanosoma cruzi GN=TCSYLVIO_001243 PE=4 SV=1	K4EAG0 (+2)	98 kDa	1	1
214	Uncharacterized protein OS=Trypanosoma cruzi GN=TCSYLVIO_009788 PE=4 SV=1	K4DMF4 (+1)	65 kDa		1
215	40S ribosomal protein SA OS=Trypanosoma rangeli SC58 GN=TRSC58_05337 PE=3 SV=1	A0A061IYP3 (+5)	28 kDa	1	1
216	Pumilio protein, putative OS=Trypanosoma cruzi GN=TCSYLVIO_010050 PE=4 SV=1	K4DLB7 (+1)	92 kDa	1	1
217	Ubiquitin-activating enzyme e1, putative OS=Trypanosoma cruzi marinkellei GN=MOQ_004466 PE=4 SV=1	K2N152	135 kDa	1		0.99
218	Uncharacterized protein OS=Trypanosoma cruzi Dm28c GN=TCDM_00498 PE=4 SV=1	V5C1R6	45 kDa	1		0.95
219	Uncharacterized protein OS=Trypanosoma cruzi GN=TCSYLVIO_003486 PE=4 SV=1	K4E4I4 (+1)	485 kDa	0.68	1	0.06
220	Polyadenylate-binding protein OS=Trypanosoma rangeli SC58 GN=TRSC58_00554 PE=3 SV=1	A0A061J9W5 (+4)	61 kDa	0.71	1
221	Translation initiation factor, putative OS=Trypanosoma cruzi GN=TCSYLVIO_010572 PE=4 SV=1	K4DK71 (+1)	38 kDa	1	0.99	0.99
222	Uncharacterized protein OS=Trypanosoma cruzi GN=TCSYLVIO_001219 PE=4 SV=1	K4EAI1 (+3)	83 kDa	0.99	1	0.99
223	Heat shock protein 70, putative OS=Trypanosoma cruzi marinkellei GN=MOQ_001466 PE=3 SV=1	K2MSQ3 (+3)	66 kDa	0.99	0.99	1
224	Ribosomal protein S7, putative OS=Trypanosoma cruzi GN=TCSYLVIO_003444 PE=4 SV=1	K4E4B4 (+2)	26 kDa	0.99	0.99	1
225	C-14 sterol reductase (Fragment) OS=Trypanosoma cruzi PE=4 SV=1	I3QDX2 (+3)	23 kDa	0.99	1	0.99
226	Vacuolar-type proton translocating pyrophosphatase 1 OS=Trypanosoma cruzi GN=TCSYLVIO_002936 PE=3 SV=1	K4E6E7 (+1)	85 kDa	0.99	1	0.99
227	Sterol C-24 reductase, putative OS=Trypanosoma cruzi GN=TCSYLVIO_004869 PE=4 SV=1	K4E0G3 (+7)	58 kDa	1	0.99	0.99
228	Heat shock protein OS=Trypanosoma cruzi GN=TCSYLVIO_006477 PE=4 SV=1	K4DW31 (+3)	55 kDa	0.99	1	0.99
229	U3 small nucleolar ribonucleoprotein protein MPP10 (Fragment) OS=Trypanosoma cruzi PE=4 SV=2	G4WJZ7 (+3)	9 kDa	1	0.99	0.99
230	Uncharacterized protein OS=Trypanosoma cruzi GN=TCSYLVIO_009758 PE=4 SV=1	K4DLY9	54 kDa	0.99	0.99	1
231	Glutamate dehydrogenase OS=Trypanosoma cruzi marinkellei GN=MOQ_002429 PE=3 SV=1	K2N6Z1 (+3)	49 kDa	1	0.99	0.99
232	60S ribosomal protein L12, putative OS=Trypanosoma cruzi (strain CL Brener) GN=Tc00.1047053510755.129 PE=3 SV=1	Q4D7Y0	22 kDa	0.99	1	0.99
233	Ribosomal protein L24 OS=Trypanosoma rangeli SC58 GN=TRSC58_05481 PE=4 SV=1	A0A061IUM9 (+2)	15 kDa	0.99	0.99	1
234	Uncharacterized protein OS=Trypanosoma cruzi Dm28c GN=TCDM_06077 PE=4 SV=1	V5BCP2	83 kDa	0.99	1	0.99
235	Proteasome regulatory non-ATPase subunit 2, putative OS=Trypanosoma cruzi marinkellei GN=MOQ_001346 PE=4 SV=1	K2NL12 (+3)	106 kDa	1	0.98	0.99
236	Uncharacterized protein OS=Trypanosoma cruzi (strain CL Brener) GN=Tc00.1047053405737.14 PE=4 SV=1	Q4CLA5	12 kDa	1	0.98	0.99
237	Uncharacterized protein OS=Trypanosoma cruzi Dm28c GN=TCDM_04686 PE=4 SV=1	V5BKP4	111 kDa	1	0.98	0.99
238	Uncharacterized protein OS=Trypanosoma cruzi GN=TCSYLVIO_007631 PE=4 SV=1	K4DTU2 (+1)	47 kDa	1	0.97	0.99
239	Putative 60S ribosomal protein L6 OS=Trypanosoma congolense (strain IL3000) GN=TCIL3000_10_9620 PE=4 SV=1	G0UXR7	21 kDa	0.95	0.99	1
240	Small subunit ribosomal protein S9e OS=Trypanosoma rangeli SC58 GN=TRSC58_03045 PE=3 SV=1	A0A061IVT7 (+2)	22 kDa	0.99	0.99	0.96
241	Succinate dehydrogenase, putative OS=Trypanosoma cruzi (strain CL Brener) GN=Tc00.1047053504949.30 PE=4 SV=1	Q4CP05 (+1)	21 kDa	1	0.94	0.99
242	Uncharacterized protein OS=Trypanosoma cruzi GN=TCSYLVIO_007269 PE=4 SV=1	K4DTP2 (+1)	119 kDa	0.96	1	0.97
243	Uncharacterized protein OS=Trypanosoma cruzi GN=TCSYLVIO_006390 PE=4 SV=1	K4DW44 (+2)	33 kDa	0.88	0.99	1
244	Glycosomal glyceraldehyde-3-phosphate dehydrogenase (Fragment) OS=Trypanosoma evansi GN=gadhg PE=3 SV=1	O97106	37 kDa	0.99	1	0.8
245	Glyceraldehyde-3-phosphate dehydrogenase OS=Trypanosoma vivax (strain Y486) GN=TVY486_1006840 PE=3 SV=1	G0U6Y0 (+3)	36 kDa	0.99	0.88	0.9
246	Importin beta-1 subunit, putative OS=Trypanosoma cruzi marinkellei GN=MOQ_003340 PE=4 SV=1	K2MC69	95 kDa	1	0.49	0.99
247	Uncharacterized protein OS=Trypanosoma cruzi GN=TCSYLVIO_006100 PE=4 SV=1	K4DX61 (+3)	47 kDa	0.38	0.97	1
248	Retrotransposon hot spot (RHS) protein, putative OS=Trypanosoma cruzi (strain CL Brener) GN=Tc00.1047053503957.120 PE=4 SV=1	Q4DKR6	113 kDa	0.95	0.14	1
249	60S ribosomal protein L9, putative OS=Trypanosoma cruzi GN=TCSYLVIO_003366 PE=4 SV=1	K4E4P8 (+3)	26 kDa	1		1
250	Serine carboxypeptidase S28, putative OS=Trypanosoma cruzi GN=TCSYLVIO_005054 PE=4 SV=1	K4DZV5 (+1)	54 kDa		1	1
251	Uncharacterized protein OS=Trypanosoma cruzi (strain CL Brener) GN=Tc00.1047053504001.20 PE=4 SV=1	Q4CW22	13 kDa	1	1
252	Uncharacterized protein OS=Trypanosoma cruzi (strain CL Brener) GN=Tc00.1047053503643.30 PE=4 SV=1	Q4CY03 (+1)	23 kDa		1	1
253	Fibrillarin, putative OS=Trypanosoma cruzi GN=TCSYLVIO_006078 PE=3 SV=1	K4DX81 (+3)	31 kDa	1	1
254	2-oxoglutarate dehydrogenase, E2 component, dihydrolipoamide succinyltransferase, putative (Fragment) OS=Trypanosoma cruzi GN=TCSYLVIO_002667 PE=3 SV=1	K4E6E9 (+2)	47 kDa	1	1
255	Uncharacterized protein OS=Trypanosoma cruzi GN=TCSYLVIO_005101 PE=4 SV=1	K4DZY6	119 kDa		1	1
256	Heat shock protein 70 (Hsp70), putative OS=Trypanosoma cruzi GN=TCSYLVIO_003424 PE=4 SV=1	K4E521 (+2)	97 kDa	1		1
257	Uncharacterized protein OS=Trypanosoma cruzi marinkellei GN=MOQ_004660 PE=4 SV=1	K2N9I1 (+3)	63 kDa		1	1
258	Uncharacterized protein OS=Trypanosoma cruzi GN=TCSYLVIO_002836 PE=4 SV=1	K4E6H2 (+1)	87 kDa	0.99	1
259	Uncharacterized protein OS=Trypanosoma cruzi Dm28c GN=TCDM_13998 PE=4 SV=1	V5BAT7	80 kDa	0.99		1
260	Protein kinase, putative OS=Trypanosoma cruzi GN=TCSYLVIO_006075 PE=4 SV=1	K4DXK9 (+1)	69 kDa	1		0.99
261	Electron transfer flavoprotein, putative OS=Trypanosoma cruzi marinkellei GN=MOQ_004063 PE=4 SV=1	K2MYI1	30 kDa	1		0.99
262	Aminopeptidase, putative,metallo-peptidase, Clan MG, Family M24, putative OS=Trypanosoma cruzi GN=TCSYLVIO_010728 PE=4 SV=1	K4DJE2 (+2)	124 kDa	0.08	0.64	1
263	Mitochondrial processing peptidase alpha subunit OS=Trypanosoma cruzi Dm28c GN=TCDM_06891 PE=3 SV=1	V5BB16	62 kDa	1		0.63
264	Fatty acyl CoA synthetase 2 OS=Trypanosoma cruzi Dm28c GN=TCDM_06209 PE=4 SV=1	V5AX22	78 kDa	1	0.61
265	Translation initiation factor, putative OS=Trypanosoma cruzi GN=TCSYLVIO_008900 PE=4 SV=1	K4DPZ0 (+2)	80 kDa		0.99	0.6
266	Putative dynein heavy chain OS=Trypanosoma vivax (strain Y486) GN=TVY486_1112220 PE=4 SV=1	G0UD28	481 kDa	1
267	Serine/threonine protein kinase, putative,protein kinase, putative OS=Trypanosoma cruzi marinkellei GN=MOQ_003211 PE=4 SV=1	K2N4N3 (+3)	56 kDa	1		0.99
268	RNA-binding protein, putative (Fragment) OS=Trypanosoma cruzi GN=TCSYLVIO_006059 PE=4 SV=1	K4DXA0 (+2)	62 kDa		1	0.99
269	40S ribosomal protein S15, putative OS=Trypanosoma cruzi (strain CL Brener) GN=Tc00.1047053511809.130 PE=3 SV=1	Q4DGZ5 (+1)	18 kDa	1	0.99
270	Plasma membrane ATPase OS=Trypanosoma cruzi marinkellei GN=MOQ_005924 PE=3 SV=1	K2MWY1 (+3)	100 kDa	1	0.99
271	Splicing factor 3a, putative OS=Trypanosoma cruzi GN=TCSYLVIO_003225 PE=4 SV=1	K4E5B5 (+2)	47 kDa	1	0.99
272	Uncharacterized protein OS=Trypanosoma cruzi (strain CL Brener) GN=Tc00.1047053506123.50 PE=4 SV=1	Q4CYD1	25 kDa		0.99	1
273	60S ribosomal protein L17, putative OS=Trypanosoma cruzi (strain CL Brener) GN=Tc00.1047053503449.10 PE=3 SV=1	Q4CRX5 (+1)	19 kDa	0.99		1
274	Ribosome biogenesis regulatory protein (RRS1), putative OS=Trypanosoma cruzi GN=TCSYLVIO_003125 PE=4 SV=1	K4E553 (+1)	25 kDa	0.99	1
275	Endonuclease G, putative OS=Trypanosoma cruzi GN=TCSYLVIO_000058 PE=4 SV=1	K4EE82 (+1)	51 kDa	0.99		0.99
276	60S ribosomal protein L22 OS=Trypanosoma rangeli SC58 GN=TRSC58_03552 PE=4 SV=1	A0A061J343	15 kDa		1	0.98
277	Uncharacterized protein OS=Trypanosoma cruzi GN=TCSYLVIO_001016 PE=4 SV=1	K4ECA0 (+1)	39 kDa	0.98	0.99
278	RNA-binding protein, putative OS=Trypanosoma cruzi GN=TCSYLVIO_006152 PE=4 SV=1	K4DXD7 (+2)	46 kDa	1		0.97
279	Mucin-associated surface protein (MASP), putative OS=Trypanosoma cruzi GN=TCSYLVIO_004014 PE=4 SV=1	K4E316 (+1)	37 kDa		0.97	0.99
280	Uncharacterized protein OS=Trypanosoma cruzi marinkellei GN=MOQ_001856 PE=4 SV=1	K2NJK6 (+4)	121 kDa	0.93	1
281	Cytochrome c oxidase subunit VI, putative OS=Trypanosoma cruzi GN=TCSYLVIO_009370 PE=4 SV=1	K4DNN7 (+1)	30 kDa	0.99		0.91
282	Uncharacterized protein OS=Trypanosoma cruzi GN=TCSYLVIO_010702 PE=4 SV=1	K4DJQ0	31 kDa	1	0.87
283	Uncharacterized protein OS=Trypanosoma cruzi GN=TCSYLVIO_003828 PE=4 SV=1	K4E415 (+1)	66 kDa		1	0.78
284	Retrotransposon hot spot (RHS) protein OS=Trypanosoma cruzi Dm28c GN=TCDM_13200 PE=4 SV=1	V5A3H4	118 kDa	1	0.7
285	Uncharacterized protein OS=Trypanosoma cruzi Dm28c GN=TCDM_05608 PE=4 SV=1	V5BMX9	109 kDa		0.64	1
286	Uncharacterized protein OS=Trypanosoma cruzi GN=TCSYLVIO_002425 PE=4 SV=1	K4E7H0 (+2)	22 kDa	0.57		1
287	Retrotransposon hot spot (RHS) protein OS=Trypanosoma cruzi Dm28c GN=TCDM_13051 PE=4 SV=1	V5APA0	34 kDa	1	0.53
288	Uncharacterized protein OS=Trypanosoma cruzi (strain CL Brener) GN=Tc00.1047053509937.160 PE=4 SV=1	Q4DSP8	60 kDa	1		0.38
289	Uncharacterized protein OS=Trypanosoma cruzi (strain CL Brener) GN=Tc00.1047053506727.110 PE=4 SV=1	Q4DAM6 (+1)	81 kDa		0.29	1
290	RNA-binding protein, putative OS=Trypanosoma cruzi marinkellei GN=MOQ_004771 PE=4 SV=1	K2N987 (+3)	31 kDa	1	0.25
291	NADH-dependent fumarate reductase, putative (Fragment) OS=Trypanosoma cruzi GN=TCSYLVIO_005157 PE=4 SV=1	K4DZK3	59 kDa	1
292	Uncharacterized protein OS=Trypanosoma cruzi GN=TCSYLVIO_008908 PE=4 SV=1	K4DPJ0 (+1)	78 kDa	1
293	Heat shock protein, putative OS=Trypanosoma cruzi GN=TCSYLVIO_006278 PE=3 SV=1	K4DWG8 (+2)	93 kDa			1
294	Coatomer subunit gamma OS=Trypanosoma cruzi GN=TCSYLVIO_002685 PE=3 SV=1	K4E752 (+3)	97 kDa			1
295	DNA helicase OS=Trypanosoma cruzi marinkellei GN=MOQ_002526 PE=4 SV=1	K2MEF1 (+4)	50 kDa	1
296	Uncharacterized protein OS=Trypanosoma cruzi GN=TCSYLVIO_006518 PE=4 SV=1	K4DVZ4 (+2)	38 kDa			1
297	Uncharacterized protein OS=Trypanosoma cruzi Dm28c GN=TCDM_06572 PE=4 SV=1	V5AWF3	36 kDa		1
298	GTP-binding nuclear protein rtb2, putative OS=Trypanosoma cruzi marinkellei GN=MOQ_005390 PE=4 SV=1	K2NPK1 (+3)	24 kDa	1
299	Uncharacterized protein OS=Trypanosoma cruzi (strain CL Brener) GN=Tc00.1047053510397.10 PE=4 SV=1	Q4D1P4	22 kDa	1
300	U6 snRNA-associated Sm-like protein LSm4, putative OS=Trypanosoma cruzi (strain CL Brener) GN=Tc00.1047053457339.10 PE=4 SV=1	Q4CKU9	18 kDa			1
301	Uncharacterized protein OS=Trypanosoma cruzi GN=TCSYLVIO_004422 PE=4 SV=1	K4E1L6 (+3)	39 kDa			1
302	Uncharacterized protein OS=Trypanosoma cruzi GN=TCSYLVIO_010332 PE=4 SV=1	K4DKW7	100 kDa			1
303	Uncharacterized protein OS=Trypanosoma cruzi (strain CL Brener) GN=Tc00.1047053508461.10 PE=4 SV=1	Q4E4W4	19 kDa	1
304	Hexokinase OS=Trypanosoma cruzi marinkellei GN=MOQ_005616 PE=3 SV=1	K2MXP0	52 kDa	1
305	Mitogen-activated protein kinase, putative OS=Trypanosoma cruzi GN=TCSYLVIO_010938 PE=4 SV=1	K4DJ75 (+1)	47 kDa	1
306	Glycosomal glyceraldehyde 3-phosphate dehydrogenase (Fragment) OS=Trypanosoma rangeli GN=gGAPDH PE=3 SV=1	D4N1R6	30 kDa		1
307	ADP-ribosylation factor-like protein 3A,putative OS=Trypanosoma brucei gambiense (strain MHOM/CI/86/DAL972) GN=TbgDal_III3690 PE=3 SV=1	C9ZL19 (+3)	20 kDa		1
308	Kinesin-like protein OS=Trypanosoma cruzi GN=TCSYLVIO_004231 PE=3 SV=1	K4E273 (+2)	126 kDa	1
309	Uncharacterized protein OS=Trypanosoma cruzi GN=TCSYLVIO_004204 PE=4 SV=1	K4E298 (+2)	161 kDa	1
310	Uncharacterized protein OS=Trypanosoma cruzi GN=TCSYLVIO_006118 PE=4 SV=1	K4DWW6 (+1)	118 kDa	1
311	Dynein heavy chain, putative OS=Trypanosoma cruzi marinkellei GN=MOQ_002315 PE=4 SV=1	K2NDD4 (+2)	532 kDa	1
312	Oxidoreductase, putative OS=Trypanosoma cruzi GN=TCSYLVIO_009215 PE=3 SV=1	K4DP27 (+1)	58 kDa	0.99
313	Uncharacterized protein OS=Trypanosoma cruzi marinkellei GN=MOQ_005807 PE=4 SV=1	K2MTG0	39 kDa			0.99
314	Paraflagellar rod component, putative OS=Trypanosoma cruzi marinkellei GN=MOQ_005557 PE=4 SV=1	K2M6S7 (+6)	68 kDa		0.99
315	Putative uncharacterized protein OS=Trypanosoma vivax (strain Y486) GN=TVY486_1007080 PE=4 SV=1	G0U704	277 kDa	0.99
316	Uncharacterized protein OS=Trypanosoma rangeli SC58 GN=TRSC58_06659 PE=4 SV=1	A0A061IXE8	281 kDa			0.99
END OF FILE

## Sheet: 3 replicate 5´UTRs-rRNA baits
Title:	Identity of proteins from T. cruzi trypomastigotes bound to the 5'UTR mLYT1, kLYT1, and rRNA L. braziliensis baits in third replica (samples report for 23768–23770).
				Bait rRNA L. braziliensis	Bait 5´UTR kLYT1	Bait 5´UTR mLYT1
#	Identified Proteins (19)	Accession Number	Molecular Weight	23768	23769	23770
1	40S ribosomal protein S4 OS=Trypanosoma cruzi marinkellei GN=MOQ_002367 PE=3 SV=1	K2N9G5 (+2)	31 kDa		0.98	0.99
2	40S ribosomal protein S14, putative OS=Trypanosoma cruzi (strain CL Brener) GN=Tc00.1047053409117.20 PE=3 SV=1	Q4D6I5	16 kDa	0.67		1
3	40S ribosomal protein S18, putative OS=Trypanosoma cruzi (strain CL Brener) GN=Tc00.1047053506679.100 PE=3 SV=1	Q4E093	18 kDa	0.88	1	0.99
4	Casein kinase, putative OS=Trypanosoma cruzi GN=TCSYLVIO_005145 PE=3 SV=1	K4DZI9 (+7)	38 kDa	1	0.99	1
5	Elongation factor 1-alpha (Fragment) OS=Trypanosoma cruzi GN=EF-1alpha PE=3 SV=1	I6LEB3	48 kDa	1	1	1
6	Epsilon tubulin, putative OS=Trypanosoma cruzi marinkellei GN=MOQ_008090 PE=4 SV=1	K2NGT6	28 kDa	1		0.98
7	Glucose-regulated protein 78, putative OS=Trypanosoma vivax (strain Y486) GN=TvY486_0030700 PE=3 SV=1	F9WRV9 (+5)	71 kDa	1
8	Heat shock protein 70 (HSP70), putative OS=Trypanosoma cruzi (strain CL Brener) GN=Tc00.1047053511211.170 PE=3 SV=1	Q4DTM8	73 kDa	0.99	0.76
9	Heat shock protein 85, putative (Fragment) OS=Trypanosoma cruzi GN=TCSYLVIO_008621 PE=3 SV=1	K4DQJ1 (+1)	85 kDa	0.99	0.81	1
10	Histone H4 OS=Trypanosoma brucei gambiense (strain MHOM/CI/86/DAL972) GN=TbgDal_V5710 PE=3 SV=1	C9ZPV3 (+11)	17 kDa	0.96	0.99	0.66
11	Microtubule-associated protein Gb4, putative (Fragment) OS=Trypanosoma cruzi marinkellei GN=MOQ_002304 PE=4 SV=1	K2NMD6	116 kDa	0.99	0.97	0.71
12	NADH-dependent fumarate reductase, putative (Fragment) OS=Trypanosoma cruzi GN=TCSYLVIO_005157 PE=4 SV=1	K4DZK3 (+2)	59 kDa	0.97	1	1
13	Retrotransposon hot spot (RHS) protein, putative OS=Trypanosoma cruzi (strain CL Brener) GN=Tc00.1047053506245.160 PE=4 SV=1	Q4E104	63 kDa	0.99	0.67	0.71
14	Thioredoxin, putative OS=Trypanosoma cruzi GN=TCSYLVIO_003879 PE=4 SV=1	K4E390 (+3)	49 kDa	1	1	0.99
15	Uncharacterized protein OS=Trypanosoma cruzi (strain CL Brener) GN=Tc00.1047053510187.530 PE=4 SV=1	Q4E498	20 kDa	0.99	0.99
16	Uncharacterized protein OS=Trypanosoma cruzi Dm28c GN=TCDM_10684 PE=4 SV=1	V5B6T4	123 kDa		0.99
17	Uncharacterized protein OS=Trypanosoma cruzi GN=TCSYLVIO_000956 PE=4 SV=1	K4ECF0 (+1)	41 kDa	0.99	1	1
18	Uncharacterized protein OS=Trypanosoma cruzi marinkellei GN=MOQ_001857 PE=4 SV=1	K2NF83	74 kDa	1	1	1
19	Uncharacterized protein OS=Trypanosoma rangeli SC58 GN=TRSC58_01163 PE=4 SV=1	A0A061JAK4	173 kDa	0.68		0.99
END OF FILE

## Sheet: 1 replicate 3´UTRs-rRNA baits
	Identity of proteins from T. cruzi trypomastigotes bound to the 3'UTR-I, 3'UTR-II, and rRNA L. braziliensis baits in first replica (samples report for 23771–23773)
				Bait rRNA L. braziliensis	Bait 3´UTR-I	Bait 3´UTR-II
#	Identified Proteins (312)	Accession Number	Molecular Weight	23771	23772	23773
1	Elongation factor 1-alpha OS=Trypanosoma cruzi GN=EF1alpha PE=3 SV=1	H9AZH6 (+8)	49 kDa	1	1	1
2	60S ribosomal protein L28 OS=Trypanosoma cruzi PE=2 SV=2	O00822 (+1)	16 kDa	1	1	1
3	Beta tubulin 1.9 OS=Trypanosoma cruzi PE=2 SV=1	Q8STF3 (+1)	50 kDa	1	1	1
4	40S ribosomal protein S4 OS=Trypanosoma cruzi GN=rpS4-3 PE=2 SV=1	O62594 (+1)	31 kDa	1	1	1
5	Glycosomal phosphoenolpyruvate carboxykinase, putative OS=Trypanosoma cruzi GN=TCSYLVIO_007745 PE=3 SV=1	K4DSA9 (+1)	59 kDa	1	1	1
6	Histone H3 OS=Trypanosoma rangeli SC58 GN=TRSC58_03964 PE=4 SV=1	A0A061J1Y4 (+7)	15 kDa	1	1	1
7	Glucose-regulated protein 78, putative OS=Trypanosoma cruzi marinkellei GN=MOQ_001461 PE=3 SV=1	K2PB50 (+2)	72 kDa	1	1	1
8	Uncharacterized protein OS=Trypanosoma cruzi GN=TCSYLVIO_004686 PE=4 SV=1	K4E0U6 (+1)	21 kDa	1	1	1
9	Uncharacterized protein OS=Trypanosoma cruzi GN=TCSYLVIO_006132 PE=4 SV=1	K4DWV1 (+1)	58 kDa	1	1	1
10	Histone H4 OS=Trypanosoma cruzi (strain CL Brener) GN=Tc00.1047053507941.150 PE=3 SV=1	Q4DEL1 (+1)	11 kDa	1	1	1
11	Glucose-regulated protein 78, putative OS=Trypanosoma cruzi marinkellei GN=MOQ_006525 PE=3 SV=1	K2NLB6 (+4)	71 kDa	1	1	1
12	Uncharacterized protein OS=Trypanosoma cruzi GN=TCSYLVIO_005552 PE=4 SV=1	K4DYH8	31 kDa	1	1	1
13	Fructose-bisphosphate aldolase OS=Trypanosoma cruzi (strain CL Brener) GN=Tc00.1047053504163.50 PE=3 SV=1	Q4D4R9 (+1)	41 kDa	1	1	1
14	Glyceraldehyde-3-phosphate dehydrogenase (Fragment) OS=Trypanosoma cruzi GN=gGAPDH PE=3 SV=1	A8R3Z3 (+5)	35 kDa	1	1	1
15	ATP-dependent 6-phosphofructokinase OS=Trypanosoma cruzi GN=pfk PE=3 SV=1	K4E1M0 (+1)	54 kDa	1	1	1
16	Pyruvate phosphate dikinase 1 OS=Trypanosoma cruzi GN=ppdk2 PE=4 SV=1	Q9GN79 (+1)	101 kDa	1	1	1
17	Histone H2B OS=Trypanosoma cruzi (strain CL Brener) GN=Tc00.1047053511153.64 PE=3 SV=1	Q4DHB9 (+1)	16 kDa	1	1	1
18	60S ribosomal protein L13 OS=Trypanosoma cruzi GN=TCSYLVIO_004413 PE=3 SV=1	K4E2A2 (+2)	25 kDa	1	1	1
19	60S ribosomal protein L4, putative (Fragment) OS=Trypanosoma cruzi GN=TCSYLVIO_004283 PE=4 SV=1	K4E3A3 (+1)	50 kDa	1	1	1
20	Histone H2B OS=Trypanosoma cruzi (strain CL Brener) GN=Tc00.1047053511635.20 PE=3 SV=1	Q4CTD7 (+1)	12 kDa	1	1	1
21	Alpha-tubulin OS=Trypanosoma cruzi PE=2 SV=1	Q26973 (+4)	47 kDa	1	1	1
22	Glycosomal malate dehydrogenase, putative OS=Trypanosoma cruzi GN=TCSYLVIO_006026 PE=2 SV=1	O61084	34 kDa	1	1	1
23	40S ribosomal protein S17, putative OS=Trypanosoma cruzi (strain CL Brener) GN=Tc00.1047053508827.79 PE=3 SV=1	Q4DK39 (+1)	16 kDa	1	1	1
24	Uncharacterized protein OS=Trypanosoma cruzi GN=TCSYLVIO_010706 PE=4 SV=1	K4DJF1 (+1)	28 kDa	1	1	1
25	60S ribosomal protein L5, putative OS=Trypanosoma cruzi GN=TCSYLVIO_001078 PE=3 SV=1	K4EB05 (+2)	35 kDa	1	1	1
26	Ribosomal protein L21E (60S), putative OS=Trypanosoma cruzi (strain CL Brener) GN=Tc00.1047053507251.20 PE=4 SV=1	Q4CQJ7 (+1)	18 kDa	1	1	1
27	Uncharacterized protein OS=Trypanosoma cruzi GN=TCSYLVIO_010481 PE=4 SV=1	K4DK11 (+3)	35 kDa	1	1	1
28	60S ribosomal protein L26, putative OS=Trypanosoma cruzi (strain CL Brener) GN=Tc00.1047053510761.14 PE=4 SV=1	Q4DG45	16 kDa	1	1	1
29	40S ribosomal protein S18, putative OS=Trypanosoma cruzi (strain CL Brener) GN=Tc00.1047053506679.100 PE=3 SV=1	Q4E093	18 kDa	1	1	1
30	Epsilon tubulin, putative OS=Trypanosoma cruzi marinkellei GN=MOQ_008090 PE=4 SV=1	K2NGT6	28 kDa	1	1	1
31	Ribosomal protein S26 OS=Trypanosoma rangeli SC58 GN=TRSC58_00968 PE=4 SV=1	A0A061JAA7 (+2)	13 kDa	1	1	1
32	60S ribosomal protein L34 OS=Trypanosoma cruzi Dm28c GN=TCDM_07608 PE=4 SV=1	V5BIP9	17 kDa	1	1	1
33	Ribosomal protein S25, putative OS=Trypanosoma cruzi (strain CL Brener) GN=Tc00.1047053504105.94 PE=4 SV=1	Q4DTX6 (+1)	12 kDa	1	1	1
34	Histone H2A OS=Trypanosoma rangeli SC58 GN=TRSC58_03102 PE=3 SV=1	A0A061J4Z6 (+4)	22 kDa	1	1	1
35	Uncharacterized protein OS=Trypanosoma cruzi GN=TCSYLVIO_001405 PE=4 SV=1	K4E9Z1	69 kDa	1	1	1
36	NADH-dependent fumarate reductase, putative OS=Trypanosoma cruzi (strain CL Brener) GN=Tc00.1047053510215.10 PE=4 SV=1	Q4CMU8	125 kDa	1	1	1
37	Uncharacterized protein OS=Trypanosoma cruzi (strain CL Brener) GN=Tc00.1047053506435.150 PE=4 SV=1	Q4E318	18 kDa	1	1	1
38	Uncharacterized protein OS=Trypanosoma cruzi GN=TCSYLVIO_008326 PE=4 SV=1	K4DQX3 (+1)	43 kDa	1	1	1
39	ADP,ATP carrier protein 1, mitochondrial, putative,ADP/ATP translocase 1, putative OS=Trypanosoma cruzi GN=TCSYLVIO_006070 PE=3 SV=1	K4DX91 (+2)	35 kDa	1	1	1
40	Histone H2A OS=Trypanosoma cruzi GN=h2a PE=2 SV=1	O02617	14 kDa	1	1	1
41	40S ribosomal protein S14, putative OS=Trypanosoma cruzi (strain CL Brener) GN=Tc00.1047053409117.20 PE=3 SV=1	Q4D6I5	16 kDa	1	1	1
42	Uncharacterized protein OS=Trypanosoma cruzi GN=TCSYLVIO_000083 PE=4 SV=1	K4EDV1	50 kDa	1	1	1
43	60S ribosomal protein l36, putative OS=Trypanosoma cruzi (strain CL Brener) GN=Tc00.1047053510767.20 PE=4 SV=1	Q4CTG8 (+3)	13 kDa	1	1	1
44	Uncharacterized protein OS=Trypanosoma cruzi GN=TCSYLVIO_001154 PE=4 SV=1	K4EAT9 (+1)	39 kDa	1	1	1
45	ATP-dependent DEAD/H RNA helicase, putative OS=Trypanosoma cruzi marinkellei GN=MOQ_003828 PE=3 SV=1	K2MZ11 (+2)	47 kDa	1	1	1
46	40S ribosomal protein S3A, putative (Fragment) OS=Trypanosoma cruzi GN=TCSYLVIO_005086 PE=3 SV=1	K4E0B8 (+2)	30 kDa	1	1	1
47	Ribosomal protein L13, putative OS=Trypanosoma cruzi GN=TCSYLVIO_003819 PE=3 SV=1	K4E3P6 (+2)	53 kDa	1	1	1
48	60S ribosomal protein L23 OS=Trypanosoma rangeli SC58 GN=TRSC58_06044 PE=3 SV=1	A0A061ISB9 (+3)	15 kDa	1	1	1
49	Uncharacterized protein OS=Trypanosoma cruzi GN=TCSYLVIO_000164 PE=4 SV=1	K4EDN7 (+1)	68 kDa	1	1	1
50	Kinetoplast DNA-associated protein, putative OS=Trypanosoma cruzi (strain CL Brener) GN=Tc00.1047053509793.30 PE=4 SV=1	Q4CY62	14 kDa	1	1	1
51	Mitochondrial heat shock OS=Trypanosoma cruzi GN=MTP70 PE=3 SV=1	B5U6T5 (+5)	71 kDa	1	1	1
52	Uncharacterized protein OS=Trypanosoma cruzi GN=TCSYLVIO_006369 PE=4 SV=1	K4DW91	67 kDa	1	1	1
53	Trifunctional enzyme alpha subunit, mitochondrial-like protein, putative (Fragment) OS=Trypanosoma cruzi (strain CL Brener) GN=Tc00.1047053509701.10 PE=4 SV=1	Q4CLW3	76 kDa	1	1	1
54	40S ribosomal protein S6 OS=Trypanosoma cruzi GN=TCSYLVIO_001068 PE=3 SV=1	K4EBD4 (+2)	28 kDa	1	1	1
55	Glycosomal membrane protein, putative OS=Trypanosoma cruzi GN=TCSYLVIO_007520 PE=4 SV=1	K4DU68 (+1)	24 kDa	1	1	1
56	Uncharacterized protein OS=Trypanosoma cruzi GN=TCSYLVIO_000168 PE=4 SV=1	K4EEB4	40 kDa	1	1	1
57	Uncharacterized protein OS=Trypanosoma cruzi Dm28c GN=TCDM_01196 PE=4 SV=1	V5BQI1	32 kDa	1	1	1
58	60S ribosomal protein L37a OS=Trypanosoma rangeli SC58 GN=TRSC58_00613 PE=3 SV=1	A0A061IUA3 (+2)	10 kDa	1	1	1
59	60S ribosomal protein L27A/L29, putative OS=Trypanosoma cruzi (strain CL Brener) GN=Tc00.1047053508461.500 PE=3 SV=1	Q4E4Q8	16 kDa	1	1	1
60	3-hydroxy-3-methylglutaryl coenzyme A reductase OS=Trypanosoma cruzi PE=3 SV=1	A0A0M3NVD2 (+6)	46 kDa	1	1	1
61	Ribosomal protein L29, putative OS=Trypanosoma cruzi (strain CL Brener) GN=Tc00.1047053509749.33 PE=4 SV=1	Q4CPD8 (+1)	8 kDa	1	1	1
62	Retrotransposon hot spot (RHS) protein, putative (Fragment) OS=Trypanosoma cruzi (strain CL Brener) GN=Tc00.1047053503483.9 PE=4 SV=1	Q4CMA6	103 kDa	1	1	1
63	40S ribosomal protein S21 OS=Trypanosoma cruzi Dm28c GN=TCDM_00667 PE=4 SV=1	V5BWF3	25 kDa	1	1	1
64	Uncharacterized protein OS=Trypanosoma cruzi GN=TCSYLVIO_010614 PE=4 SV=1	K4DK21 (+1)	91 kDa	1	1	1
65	Small subunit ribosomal protein S11e OS=Trypanosoma rangeli SC58 GN=TRSC58_06998 PE=3 SV=1	A0A061IU17	20 kDa	1	1	1
66	Mitochondrial processing peptidase OS=Trypanosoma cruzi GN=TCSYLVIO_007508 PE=3 SV=1	K4DSZ5 (+1)	54 kDa	1	1	1
67	Uncharacterized protein OS=Trypanosoma cruzi GN=TCSYLVIO_005508 PE=4 SV=1	K4DZ56 (+2)	59 kDa	1	1	1
68	Uncharacterized protein OS=Trypanosoma cruzi GN=TCSYLVIO_006041 PE=4 SV=1	K4DXP3	58 kDa	1	1	1
69	DNA topoisomerase OS=Trypanosoma cruzi PE=3 SV=1	Q5MB15	92 kDa	1	1	1
70	60S ribosomal protein L19, putative OS=Trypanosoma cruzi (strain CL Brener) GN=Tc00.1047053508175.329 PE=3 SV=1	Q4E2W4	39 kDa	1	1	1
71	Uncharacterized protein OS=Trypanosoma cruzi GN=TCSYLVIO_003771 PE=4 SV=1	K4E448 (+2)	43 kDa	1	1	1
72	Kinetoplast-associated protein Tcp22 OS=Trypanosoma cruzi PE=4 SV=1	A6N830 (+3)	21 kDa	1	1	1
73	Acyl-CoA dehydrogenase, putative OS=Trypanosoma cruzi GN=TCSYLVIO_002676 PE=3 SV=1	K4E6E2 (+2)	69 kDa	1	1	1
74	Alkyl-dihydroxyacetone phosphate synthase, putative OS=Trypanosoma cruzi marinkellei GN=MOQ_001780 PE=4 SV=1	K2NJU5 (+4)	69 kDa	1	1	1
75	Uncharacterized protein OS=Trypanosoma cruzi (strain CL Brener) GN=Tc00.1047053510187.530 PE=4 SV=1	Q4E498	20 kDa	1	1	1
76	Elongation factor 2 OS=Trypanosoma rangeli SC58 GN=TRSC58_03088 PE=4 SV=1	A0A061J4F2	94 kDa	1	1	1
77	Kinesin-like protein OS=Trypanosoma cruzi GN=TCSYLVIO_008291 PE=3 SV=1	K4DQZ8 (+1)	71 kDa	1	1	1
78	Uncharacterized protein OS=Trypanosoma cruzi (strain CL Brener) GN=Tc00.1047053509033.80 PE=4 SV=1	Q4D9F7 (+1)	25 kDa	1	1	1
79	Thiolase protein-like protein, putative OS=Trypanosoma cruzi GN=TCSYLVIO_002907 PE=3 SV=1	K4E746 (+1)	48 kDa	1	1	1
80	60S ribosomal protein L18a OS=Trypanosoma cruzi (strain CL Brener) GN=Tc00.1047053506957.90 PE=3 SV=1	Q4DKZ4 (+1)	21 kDa	1	1	1
81	Chaperonin HSP60, mitochondrial, putative OS=Trypanosoma cruzi marinkellei GN=MOQ_003716 PE=3 SV=1	K2NC28 (+5)	59 kDa	1	1	1
82	Nascent polypeptide-associated complex subunit beta OS=Trypanosoma cruzi (strain CL Brener) GN=Tc00.1047053511231.80 PE=3 SV=1	Q4CYN3 (+1)	11 kDa	1	1	1
83	Succinyl-CoA:3-ketoacid-coenzyme A transferase OS=Trypanosoma cruzi GN=TCSYLVIO_005582 PE=3 SV=1	K4DYX5 (+1)	53 kDa	1	1	1
84	Uncharacterized protein OS=Trypanosoma cruzi GN=TCSYLVIO_006771 PE=4 SV=1	K4DV03 (+1)	21 kDa	1	1	1
85	D-isomer specific 2-hydroxyacid dehydrogenase-protein, putative (Fragment) OS=Trypanosoma cruzi (strain CL Brener) GN=Tc00.1047053506263.10 PE=4 SV=1	Q4CU52 (+1)	29 kDa	1	1	1
86	Enoyl-CoA hydratase, mitochondrial, putative OS=Trypanosoma cruzi GN=TCSYLVIO_007590 PE=3 SV=1	K4DTD3 (+2)	29 kDa	1	1	1
87	Uncharacterized protein OS=Trypanosoma cruzi GN=TCSYLVIO_005689 PE=3 SV=1	K4DYB7 (+2)	81 kDa	1	1	1
88	40S ribosomal protein S5 OS=Trypanosoma rangeli SC58 GN=TRSC58_06872 PE=3 SV=1	A0A061IS26 (+4)	21 kDa	0.99	1	1
89	Mismatch repair protein MSH5, putative OS=Trypanosoma cruzi marinkellei GN=MOQ_003130 PE=4 SV=1	K2N4W8	87 kDa	0.99	0.99	0.97
90	Uncharacterized protein OS=Trypanosoma cruzi GN=TCSYLVIO_004206 PE=4 SV=1	K4E2W6	101 kDa	1	1	1
91	Uncharacterized protein OS=Trypanosoma cruzi (strain CL Brener) GN=Tc00.1047053503833.50 PE=4 SV=1	Q4CUH2 (+3)	38 kDa	1	1	1
92	Dihydrolipoamide acetyltransferase OS=Trypanosoma cruzi Dm28c GN=TCDM_04768 PE=3 SV=1	V5BFP9	50 kDa	1	1	1
93	Antigenic protein, putative (Fragment) OS=Trypanosoma cruzi (strain CL Brener) GN=Tc00.1047053506559.559 PE=4 SV=1	Q4E572	293 kDa	1	1	1
94	Uncharacterized protein OS=Trypanosoma cruzi GN=TCSYLVIO_010706 PE=4 SV=1	K4DP24 (+1)	108 kDa	1	1	1
95	60S ribosomal protein L2, putative OS=Trypanosoma cruzi marinkellei GN=MOQ_007971 PE=4 SV=1	K2N128 (+2)	28 kDa	1	1	1
96	Uncharacterized protein OS=Trypanosoma cruzi Dm28c GN=TCDM_13998 PE=4 SV=1	V5BAT7	80 kDa	1	1	1
97	40S ribosomal protein S13 OS=Trypanosoma rangeli SC58 GN=TRSC58_02573 PE=3 SV=1	A0A061J2P4	17 kDa	1	1	1
98	Uncharacterized protein OS=Trypanosoma cruzi GN=TCSYLVIO_008909 PE=4 SV=1	K4DPF6 (+2)	28 kDa	1	1	1
99	Uncharacterized protein OS=Trypanosoma cruzi GN=TCSYLVIO_003146 PE=4 SV=1	K4E6G5	70 kDa	1	1	1
100	Uncharacterized protein OS=Trypanosoma cruzi Dm28c GN=TCDM_13998 PE=4 SV=1	V5B5F7	54 kDa	1	1	1
101	Uncharacterized protein OS=Trypanosoma cruzi GN=TCSYLVIO_002445 PE=4 SV=1	K4E719 (+1)	73 kDa	0.98	1	1
102	40S ribosomal protein S23 OS=Trypanosoma rangeli SC58 GN=TRSC58_04672 PE=3 SV=1	A0A061ITM3 (+3)	16 kDa	0.96	1	1
103	Uncharacterized protein OS=Trypanosoma cruzi GN=TCSYLVIO_004934 PE=4 SV=1	K4E054 (+2)	49 kDa	0.92	1	1
104	Uncharacterized protein OS=Trypanosoma cruzi GN=TCSYLVIO_005299 PE=4 SV=1	K4DZ74	211 kDa	1	1
105	Uncharacterized protein OS=Trypanosoma cruzi (strain CL Brener) GN=Tc00.1047053504247.30 PE=4 SV=1	Q4D0K5	19 kDa	1	1	1
106	40S ribosomal protein S10, putative OS=Trypanosoma cruzi (strain CL Brener) GN=Tc00.1047053506679.140 PE=4 SV=1	Q4E088	18 kDa	1	1	1
107	Uncharacterized protein OS=Trypanosoma cruzi GN=TCSYLVIO_005747 PE=4 SV=1	K4DXX4 (+1)	39 kDa	1	1	1
108	Uncharacterized protein OS=Trypanosoma cruzi GN=TCSYLVIO_002277 PE=4 SV=1	K4E8A3 (+1)	38 kDa	1	1	1
109	Uncharacterized protein OS=Trypanosoma cruzi GN=TCSYLVIO_007179 PE=4 SV=1	K4DV30 (+1)	57 kDa	1	1	1
110	Uncharacterized protein OS=Trypanosoma cruzi (strain CL Brener) GN=Tc00.1047053510885.160 PE=4 SV=1	Q4DP43 (+1)	161 kDa	1	1	1
111	Aminopeptidase, putative,metallo-peptidase, Clan MG, Family M24, putative OS=Trypanosoma cruzi GN=TCSYLVIO_010728 PE=4 SV=1	K4DJE2 (+1)	124 kDa	1	1	1
112	Uncharacterized protein OS=Trypanosoma cruzi GN=TCSYLVIO_003547 PE=4 SV=1	K4E430 (+2)	62 kDa	1	1	1
113	Histone H4 OS=Trypanosoma cruzi (strain CL Brener) GN=Tc00.1047053508739.60 PE=3 SV=1	Q4CMF1	11 kDa	1	1	1
114	Chaperone DNAJ protein, putative OS=Trypanosoma cruzi GN=TCSYLVIO_005315 PE=3 SV=1	K4DZ62 (+1)	44 kDa	0.99	1	1
115	40S ribosomal protein S8 OS=Trypanosoma cruzi GN=TCSYLVIO_001300 PE=3 SV=1	K4EAG9 (+2)	25 kDa	0.98	1	1
116	Peptidyl-prolyl cis-trans isomerase OS=Trypanosoma cruzi Dm28c GN=TCDM_10703 PE=3 SV=1	V5B2A0	28 kDa	1	1	0.98
117	Casein kinase, putative OS=Trypanosoma cruzi GN=TCSYLVIO_005145 PE=3 SV=1	K4DZI9 (+7)	38 kDa	1	1	1
118	Uncharacterized protein OS=Trypanosoma cruzi GN=TCSYLVIO_006361 PE=4 SV=1	K4DXF9 (+1)	29 kDa	1	1	1
119	ATP-dependent Clp protease subunit, heat shock protein 78, putative,serine peptidase, putative OS=Trypanosoma cruzi marinkellei GN=MOQ_010003 PE=4 SV=1	K2NB80 (+3)	90 kDa	1	1	1
120	Uncharacterized protein OS=Trypanosoma cruzi GN=TCSYLVIO_001975 PE=4 SV=1	K4E8Z4 (+2)	74 kDa	1	1	1
121	Uncharacterized protein OS=Trypanosoma cruzi GN=TCSYLVIO_010075 PE=4 SV=1	K4DLG6	33 kDa	1	1	1
122	Pyruvate dehydrogenase E1 component subunit alpha OS=Trypanosoma cruzi marinkellei GN=MOQ_004984 PE=4 SV=1	K2NQL8 (+4)	43 kDa	0.99	1	1
123	Uncharacterized protein OS=Trypanosoma cruzi GN=TCSYLVIO_003427 PE=4 SV=1	K4E4F9 (+2)	49 kDa	0.99	1	0.99
124	Uncharacterized protein OS=Trypanosoma cruzi GN=TCSYLVIO_000956 PE=4 SV=1	K4ECF0 (+1)	41 kDa	0.91	1	1
125	Polyadenylate-binding protein OS=Trypanosoma cruzi marinkellei GN=MOQ_004370 PE=3 SV=1	K2N1D5 (+3)	61 kDa	1	0.99
126	40S ribosomal protein S27 OS=Trypanosoma rangeli SC58 GN=TRSC58_02886 PE=3 SV=1	A0A061J5G4 (+3)	10 kDa	1	1	1
127	Uncharacterized protein (Fragment) OS=Trypanosoma cruzi GN=TCSYLVIO_007664 PE=4 SV=1	K4DSI2 (+1)	56 kDa	1	1	1
128	60S ribosomal protein L9, putative OS=Trypanosoma cruzi GN=TCSYLVIO_003366 PE=4 SV=1	K4E4P8 (+3)	26 kDa	1	1	1
129	60S ribosomal protein L44 OS=Trypanosoma brucei gambiense (strain MHOM/CI/86/DAL972) GN=TbgDal_II4260 PE=3 SV=1	C9ZJT9 (+9)	12 kDa	1	1	1
130	Uncharacterized protein OS=Trypanosoma cruzi GN=TCSYLVIO_003393 PE=4 SV=1	K4E4T3 (+2)	51 kDa	1	1	1
131	Uncharacterized protein OS=Trypanosoma cruzi GN=TCSYLVIO_006390 PE=4 SV=1	K4DW44 (+2)	33 kDa	1	1	1
132	Heat shock 70 kDa protein, putative (Fragment) OS=Trypanosoma cruzi (strain CL Brener) GN=Tc00.1047053503721.39 PE=3 SV=1	Q4CWF4 (+1)	24 kDa	1	1	1
133	Uncharacterized protein OS=Trypanosoma cruzi GN=TCSYLVIO_005075 PE=4 SV=1	K4DZQ5 (+1)	40 kDa	1	1	1
134	Glucose-regulated protein 78, putative OS=Trypanosoma cruzi GN=TCSYLVIO_002291 PE=3 SV=1	K4E7J7	71 kDa	1	1	1
135	Translation initiation factor IF-2 OS=Trypanosoma rangeli SC58 GN=TRSC58_00778 PE=4 SV=1	A0A061JAT9	94 kDa	1	1	1
136	Uncharacterized protein OS=Trypanosoma cruzi (strain CL Brener) GN=Tc00.1047053510615.4 PE=4 SV=1	Q4CNB5 (+4)	17 kDa	1	0.99	1
137	Small GTP-binding protein Rab11, putative,Rab11 GTPase, putative OS=Trypanosoma cruzi GN=TCSYLVIO_009719 PE=3 SV=1	K4DM88	22 kDa	1	1	0.99
138	Nascent polypeptide associated complex subunit, putative OS=Trypanosoma cruzi (strain CL Brener) GN=Tc00.1047053510579.70 PE=4 SV=1	Q4D9L7 (+1)	20 kDa	0.99	1	1
139	Regulatory subunit of protein kinase a-like protein, putative OS=Trypanosoma cruzi GN=TCSYLVIO_010616 PE=4 SV=1	K4DJX6 (+2)	39 kDa	0.99	1	1
140	Uncharacterized protein OS=Trypanosoma cruzi GN=TCSYLVIO_005546 PE=4 SV=1	K4DYQ0 (+1)	59 kDa	0.99	1	1
141	Uncharacterized protein OS=Trypanosoma cruzi marinkellei GN=MOQ_003273 PE=4 SV=1	K2NV65 (+2)	246 kDa	0.99	1	1
142	Uncharacterized protein OS=Trypanosoma cruzi marinkellei GN=MOQ_006275 PE=4 SV=1	K2M4Q8 (+3)	32 kDa	0.99	0.99	1
143	Alpha tubulin OS=Trypanosoma cyclops PE=3 SV=1	Q1PCJ2	50 kDa	0.99	0.99	1
144	Uncharacterized protein OS=Trypanosoma cruzi (strain CL Brener) GN=Tc00.1047053506625.100 PE=4 SV=1	Q4DUD1	47 kDa	0.99	1	1
145	SNF7-like protein OS=Trypanosoma cruzi Dm28c GN=TCDM_02286 PE=4 SV=1	V5DNK1	37 kDa	0.99	1	0.99
146	40S ribosomal protein S15a OS=Trypanosoma rangeli SC58 GN=TRSC58_06381 PE=3 SV=1	A0A061IY32 (+8)	10 kDa	0.99	1	1
147	N-acetyltransferase complex ARD1 subunit, putative OS=Trypanosoma cruzi GN=TCSYLVIO_002162 PE=4 SV=1	K4E7U4 (+2)	29 kDa	0.99	1	0.99
148	Histone H2A (Fragment) OS=Trypanosoma cruzi marinkellei GN=MOQ_000125 PE=3 SV=1	K2NX67	22 kDa	0.99	1	0.95
149	Eukaryotic initiation factor 4a OS=Trypanosoma rangeli SC58 GN=TRSC58_04008 PE=3 SV=1	A0A061J2D1 (+4)	46 kDa	1	0.81	1
150	Retrotransposon hot spot (RHS) protein, putative OS=Trypanosoma cruzi (strain CL Brener) GN=Tc00.1047053507611.10 PE=4 SV=1	Q4E3H4	109 kDa	0.99	0.82	0.95
151	Ribosomal protein s20, putative OS=Trypanosoma brucei brucei (strain 927/4 GUTat10.1) PE=1 SV=1	M1E1E7 (+1)	13 kDa		1	1
152	Uncharacterized protein (Fragment) OS=Trypanosoma cruzi PE=4 SV=1	A0A0M3YJA6 (+9)	26 kDa	1	1	1
153	Actin OS=Trypanosoma rangeli SC58 GN=TRSC58_00036 PE=3 SV=1	A0A061JD43 (+23)	42 kDa	1	1	1
154	60S ribosomal protein L13a, putative OS=Trypanosoma cruzi GN=TCSYLVIO_003971 PE=3 SV=1	K4E2X9 (+5)	34 kDa	1	1	1
155	Uncharacterized protein OS=Trypanosoma cruzi (strain CL Brener) GN=Tc00.1047053508727.50 PE=4 SV=1	Q4CWH7 (+1)	20 kDa	1	1	1
156	C-14 sterol reductase, putative OS=Trypanosoma cruzi GN=TCSYLVIO_004061 PE=4 SV=1	K4E3W6 (+1)	51 kDa	1	1	1
157	Uncharacterized protein OS=Trypanosoma cruzi GN=TCSYLVIO_010481 PE=4 SV=1	K4DMF4 (+1)	65 kDa	1	1	0.99
158	Uncharacterized protein OS=Trypanosoma cruzi (strain CL Brener) GN=Tc00.1047053511529.210 PE=4 SV=1	Q4DMX4 (+1)	16 kDa	1	0.99	1
159	Uncharacterized protein OS=Trypanosoma cruzi marinkellei GN=MOQ_004660 PE=4 SV=1	K2N9I1	63 kDa	1	0.99	1
160	Uncharacterized protein OS=Trypanosoma cruzi GN=TCSYLVIO_001161 PE=4 SV=1	K4EBW4 (+2)	61 kDa	0.99	1	1
161	Uncharacterized protein OS=Trypanosoma cruzi (strain CL Brener) GN=Tc00.1047053504003.50 PE=4 SV=1	Q4D1L6 (+1)	20 kDa	0.99	1	1
162	Uncharacterized protein OS=Trypanosoma cruzi GN=TCSYLVIO_004685 PE=4 SV=1	K4E246 (+1)	35 kDa	1	1	0.99
163	Uncharacterized protein OS=Trypanosoma cruzi marinkellei GN=MOQ_002404 PE=4 SV=1	K2MF89	56 kDa	0.99	1	0.99
164	Uncharacterized protein OS=Trypanosoma cruzi GN=TCSYLVIO_002609 PE=4 SV=1	K4E6P6 (+1)	210 kDa	0.99	0.99	0.99
165	Uncharacterized protein OS=Trypanosoma cruzi Dm28c GN=TCDM_00954 PE=4 SV=1	V5BA86	73 kDa	0.97	1	1
166	Uncharacterized protein OS=Trypanosoma cruzi GN=TCSYLVIO_005781 PE=4 SV=1	K4DZ27 (+1)	51 kDa	0.97	1	1
167	RNA-binding protein, putative OS=Trypanosoma cruzi marinkellei GN=MOQ_009688 PE=4 SV=1	K2MLT2 (+5)	50 kDa	0.96	0.99	1
168	Histone H3 variant OS=Trypanosoma cruzi Dm28c GN=TCDM_14419 PE=4 SV=1	V5BSE9	17 kDa	0.99	1	0.94
169	Uncharacterized protein OS=Trypanosoma cruzi Dm28c GN=TCDM_10925 PE=4 SV=1	V5BAR0	85 kDa	0.92	1	1
170	Uncharacterized protein OS=Trypanosoma cruzi GN=TCSYLVIO_006840 PE=4 SV=1	K4DV53 (+1)	57 kDa	0.92	0.8	1
171	Uncharacterized protein OS=Trypanosoma cruzi GN=TCSYLVIO_003111 PE=4 SV=1	K4E5B2 (+1)	45 kDa	1	0.36	0.99
172	Heat-shock protein 70 (Fragment) OS=Trypanosoma vivax PE=4 SV=1	A0A0U2ICH6	50 kDa	1	1	0.19
173	Nucleolar protein OS=Trypanosoma cruzi Dm28c GN=TCDM_05566 PE=4 SV=1	V5BIK5	61 kDa		1	1
174	Vacuolar-type proton translocating pyrophosphatase 1 OS=Trypanosoma cruzi GN=TCSYLVIO_002936 PE=3 SV=1	K4E6E7 (+1)	85 kDa	1	1	1
175	Ribosomal protein s29, putative OS=Trypanosoma brucei brucei (strain 927/4 GUTat10.1) PE=1 SV=1	M1E1E8 (+3)	7 kDa	1	1	1
176	Uncharacterized protein OS=Trypanosoma cruzi GN=TCSYLVIO_010702 PE=4 SV=1	K4DJQ0	31 kDa	1	1	1
177	Uncharacterized protein OS=Trypanosoma cruzi (strain CL Brener) GN=Tc00.1047053506865.50 PE=4 SV=1	Q4D5Q2	12 kDa	1	1	1
178	2-oxoisovalerate dehydrogenase beta subunit, mitochondrial, putative OS=Trypanosoma cruzi GN=TCSYLVIO_006357 PE=4 SV=1	K4DW66 (+3)	38 kDa	1	1	1
179	40S ribosomal protein S24 OS=Trypanosoma rangeli SC58 GN=TRSC58_02776 PE=3 SV=1	A0A061J184 (+2)	16 kDa	1	0.99	1
180	Nucleolar protein, putative OS=Trypanosoma cruzi GN=TCSYLVIO_007036 PE=4 SV=1	K4DU98 (+1)	48 kDa	0.99	1	1
181	Uncharacterized protein OS=Trypanosoma cruzi (strain CL Brener) GN=Tc00.1047053511285.40 PE=4 SV=1	Q4DHA2	43 kDa	1	0.99	1
182	Uncharacterized protein OS=Trypanosoma cruzi Dm28c GN=TCDM_03649 PE=4 SV=1	V5B358	41 kDa	1	1	0.99
183	Heat shock protein, putative OS=Trypanosoma cruzi marinkellei GN=MOQ_006238 PE=3 SV=1	K2NM79 (+3)	84 kDa	1	1	0.99
184	Uncharacterized protein OS=Trypanosoma cruzi GN=TCSYLVIO_004018 PE=4 SV=1	K4E3C9 (+1)	47 kDa	1	1	0.99
185	Uncharacterized protein OS=Trypanosoma cruzi (strain CL Brener) GN=Tc00.1047053507809.100 PE=4 SV=1	Q4DSS1	179 kDa	0.99	1	1
186	Uncharacterized protein OS=Trypanosoma cruzi GN=TCSYLVIO_009061 PE=4 SV=1	K4DP11 (+1)	60 kDa	0.99	1	1
187	Uncharacterized protein OS=Trypanosoma cruzi GN=TCSYLVIO_008188 PE=4 SV=1	K4DR92	55 kDa	0.99	1	1
188	Translation initiation factor, putative OS=Trypanosoma cruzi (strain CL Brener) GN=Tc00.1047053503955.70 PE=4 SV=1	Q4DH88 (+1)	38 kDa	1	1	0.99
189	Thioredoxin, putative OS=Trypanosoma cruzi GN=TCSYLVIO_003879 PE=4 SV=1	K4E390 (+1)	49 kDa	0.99	0.99	1
190	U3 small nucleolar ribonucleoprotein MPP10 OS=Trypanosoma rangeli SC58 GN=TRSC58_05198 PE=4 SV=1	A0A061IWT1	69 kDa	0.99	0.99	1
191	Uncharacterized protein OS=Trypanosoma cruzi GN=TCSYLVIO_007631 PE=4 SV=1	K4DTU2 (+1)	47 kDa	0.98	1	1
192	Uncharacterized protein (Fragment) OS=Trypanosoma cruzi GN=TCSYLVIO_009446 PE=4 SV=1	K4DN22	36 kDa	0.99	0.99	0.99
193	Retrotransposon hot spot (RHS) protein, putative (Fragment) OS=Trypanosoma cruzi GN=TCSYLVIO_008946 PE=4 SV=1	K4DPQ6	28 kDa	1	1	0.96
194	Uncharacterized protein OS=Trypanosoma cruzi GN=TCSYLVIO_003433 PE=4 SV=1	K4E507 (+2)	62 kDa	0.99	0.72	1
195	N-acetyltransferase subunit Nat1, putative OS=Trypanosoma cruzi marinkellei GN=MOQ_008576 PE=4 SV=1	K2MPY6 (+2)	83 kDa	0.99	1	0.27
196	Uncharacterized protein OS=Trypanosoma cruzi Dm28c GN=TCDM_06077 PE=4 SV=1	V5BCP2	83 kDa	0.99	1	0.14
197	40S ribosomal protein SA OS=Trypanosoma rangeli SC58 GN=TRSC58_05337 PE=3 SV=1	A0A061IYP3 (+5)	28 kDa	0.05	0.98	1
198	Uncharacterized protein OS=Trypanosoma cruzi Dm28c GN=TCDM_01704 PE=4 SV=1	V5BY30	54 kDa		1	1
199	Uncharacterized protein OS=Trypanosoma cruzi Dm28c GN=TCDM_06984 PE=4 SV=1	V5BFG1	58 kDa		1	0.99
200	Uncharacterized protein OS=Trypanosoma cruzi Dm28c GN=TCDM_01300 PE=4 SV=1	V5BZ92	65 kDa	0.95	1
201	Uncharacterized protein OS=Trypanosoma cruzi GN=TCSYLVIO_003486 PE=4 SV=1	K4E4I4 (+1)	485 kDa		0.07	1
202	Peroxisomal membrane protein 4, putative OS=Trypanosoma cruzi marinkellei GN=MOQ_002387 PE=4 SV=1	K2NZF4 (+2)	25 kDa	1	0.99	1
203	Serine carboxypeptidase S28, putative OS=Trypanosoma cruzi GN=TCSYLVIO_005054 PE=4 SV=1	K4DZV5 (+1)	54 kDa	0.99	1	1
204	Ubiquitin/ribosomal protein S27a, putative OS=Trypanosoma brucei gambiense (strain MHOM/CI/86/DAL972) GN=TbgDal_VII4100 PE=4 SV=1	C9ZSU6 (+8)	17 kDa	0.99	1	1
205	Heat shock protein HslVU, ATPase subunit HslU OS=Trypanosoma rangeli SC58 GN=TRSC58_01986 PE=4 SV=1	A0A061J5Y6 (+8)	54 kDa	0.99	1	1
206	Surface protein TolT, putative OS=Trypanosoma cruzi GN=TCSYLVIO_009289 PE=4 SV=1	K4DNC6 (+1)	28 kDa	0.99	1	1
207	Elongation factor 1-gamma (EF-1-gamma), putative (Fragment) OS=Trypanosoma cruzi marinkellei GN=MOQ_005290 PE=4 SV=1	K2M790 (+2)	36 kDa	1	1	0.99
208	Uncharacterized protein OS=Trypanosoma cruzi (strain CL Brener) GN=Tc00.1047053510733.50 PE=4 SV=1	Q4D442	51 kDa	0.99	0.99	1
209	Uncharacterized protein OS=Trypanosoma cruzi (strain CL Brener) GN=Tc00.1047053508321.40 PE=4 SV=1	Q4CYH6	126 kDa	0.99	0.99	1
210	Uncharacterized protein OS=Trypanosoma cruzi (strain CL Brener) GN=Tc00.1047053509567.50 PE=4 SV=1	Q4CZU1 (+1)	23 kDa	0.99	1	1
211	Uncharacterized protein OS=Trypanosoma cruzi Dm28c GN=TCDM_02732 PE=4 SV=1	V5BVM2	81 kDa	0.99	1	0.99
212	Serine/threonine protein kinase, putative,protein kinase, putative OS=Trypanosoma cruzi marinkellei GN=MOQ_003211 PE=4 SV=1	K2N4N3 (+3)	56 kDa	1	0.98	1
213	ATP-dependent RNA helicase, putative OS=Trypanosoma cruzi marinkellei GN=MOQ_004801 PE=3 SV=1	K2N962 (+4)	69 kDa	1	1	0.98
214	Pumilio protein, putative OS=Trypanosoma cruzi GN=TCSYLVIO_010050 PE=4 SV=1	K4DLB7 (+1)	92 kDa	0.99	0.99	0.99
215	60S ribosomal protein L10, putative OS=Trypanosoma cruzi GN=TCSYLVIO_007173 PE=4 SV=1	K4DV40 (+1)	33 kDa	0.99	1	0.98
216	WGS project CAEQ00000000 data, annotated contig 198 OS=Trypanosoma congolense (strain IL3000) GN=TCIL3000_0_05260 PE=4 SV=1	F9WAK4	53 kDa	1	0.98	0.99
217	40S ribosomal protein S8, putative OS=Trypanosoma brucei gambiense (strain MHOM/CI/86/DAL972) GN=TbgDal_X9450 PE=4 SV=1	D0A3L0 (+7)	30 kDa	0.98	1	0.99
218	Ubiquitin-conjugating enzyme E2, putative OS=Trypanosoma cruzi (strain CL Brener) GN=Tc00.1047053453445.20 PE=3 SV=1	Q4CLZ1 (+1)	21 kDa	1	0.96	0.99
219	Heat shock protein 70, putative OS=Trypanosoma cruzi marinkellei GN=MOQ_001466 PE=3 SV=1	K2MSQ3 (+3)	66 kDa	0.95	1	0.99
220	Heat shock protein 70 (Hsp70), putative OS=Trypanosoma cruzi GN=TCSYLVIO_003424 PE=4 SV=1	K4E521 (+1)	97 kDa	1	0.99	0.92
221	TcAG48 (Fragment) OS=Trypanosoma cruzi PE=4 SV=1	A5YQQ9 (+4)	7 kDa	1	1	0.92
222	Small subunit ribosomal protein S9e OS=Trypanosoma rangeli SC58 GN=TRSC58_03045 PE=3 SV=1	A0A061IVT7 (+2)	22 kDa	0.92	0.99	1
223	Acetyltransferase, putative OS=Trypanosoma cruzi GN=TCSYLVIO_004519 PE=4 SV=1	K4E1D4 (+1)	23 kDa	1	0.87	1
224	Uncharacterized protein OS=Trypanosoma cruzi GN=TCSYLVIO_006518 PE=4 SV=1	K4DVZ4 (+2)	38 kDa	0.8	1	1
225	Uncharacterized protein OS=Trypanosoma cruzi GN=TCSYLVIO_006353 PE=4 SV=1	K4DWW8 (+1)	78 kDa	0.73	0.96	1
226	Uncharacterized protein OS=Trypanosoma cruzi Dm28c GN=TCDM_00498 PE=4 SV=1	V5C1R6	45 kDa	0.84	0.58	1
227	Uncharacterized protein OS=Trypanosoma rangeli SC58 GN=TRSC58_04630 PE=4 SV=1	A0A061J319 (+7)	55 kDa	0.99	1	0.35
228	Uncharacterized protein OS=Trypanosoma cruzi GN=TCSYLVIO_002850 PE=4 SV=1	K4E660 (+1)	43 kDa	0.44	1	0.89
229	Mitogen-activated protein kinase OS=Trypanosoma cruzi Dm28c GN=TCDM_01174 PE=3 SV=1	V5B9Y9	51 kDa		1	1
230	Heat shock 70 kDa protein (Fragment) OS=Trypanosoma rangeli SC58 GN=TRSC58_06801 PE=3 SV=1	A0A061IU34	27 kDa	1		1
231	Developmentally regulated GTP-binding protein OS=Trypanosoma cruzi Dm28c GN=TCDM_06584 PE=4 SV=1	V5BKY5	55 kDa	1		1
232	Uncharacterized protein OS=Trypanosoma cruzi Dm28c GN=TCDM_08797 PE=4 SV=1	V5BBG5	193 kDa	0.99	1
233	Ribosomal protein L24 OS=Trypanosoma rangeli SC58 GN=TRSC58_05481 PE=4 SV=1	A0A061IUM9 (+2)	15 kDa		1	0.99
234	snoRNP protein GAR1, putative (Fragment) OS=Trypanosoma cruzi GN=TCSYLVIO_003690 PE=4 SV=1	K4E3Z3 (+1)	17 kDa		0.96	1
235	Ribosomal protein L35A, putative OS=Trypanosoma cruzi (strain CL Brener) GN=Tc00.1047053506559.470 PE=4 SV=1	Q4E581	17 kDa		0.46	1
236	Uncharacterized protein OS=Trypanosoma cruzi (strain CL Brener) GN=Tc00.1047053506123.50 PE=4 SV=1	Q4CYD1	25 kDa	0.99	0.99	1
237	Heat shock protein, putative OS=Trypanosoma cruzi GN=TCSYLVIO_006278 PE=3 SV=1	K4DWG8 (+2)	93 kDa	0.99	1	0.99
238	NADH-cytochrome b5 reductase, putative OS=Trypanosoma cruzi marinkellei GN=MOQ_000715 PE=4 SV=1	K2PDS2 (+2)	33 kDa	1	0.99	0.99
239	Uncharacterized protein OS=Trypanosoma cruzi (strain CL Brener) GN=Tc00.1047053507011.30 PE=4 SV=1	Q4DUB4	35 kDa	0.99	1	0.99
240	Kinesin-like protein OS=Trypanosoma cruzi GN=TCSYLVIO_001061 PE=3 SV=1	K4EBD8 (+2)	83 kDa	0.99	0.99	1
241	Retrotransposon hot spot (RHS) protein, putative OS=Trypanosoma cruzi (strain CL Brener) GN=Tc00.1047053506843.40 PE=4 SV=1	Q4DKM0	111 kDa	0.99	1	0.99
242	Uncharacterized protein OS=Trypanosoma cruzi GN=TCSYLVIO_007269 PE=4 SV=1	K4DTP2 (+2)	119 kDa	0.99	1	0.99
243	Uncharacterized protein OS=Trypanosoma cruzi marinkellei GN=MOQ_007379 PE=4 SV=1	K2NIV7 (+3)	29 kDa	0.99	1	0.99
244	Uncharacterized protein OS=Trypanosoma cruzi (strain CL Brener) GN=Tc00.1047053510657.220 PE=4 SV=1	Q4DS19	19 kDa	1	0.99	0.99
245	Uncharacterized protein OS=Trypanosoma cruzi (strain CL Brener) GN=Tc00.1047053507641.64 PE=4 SV=1	Q4DYS0 (+1)	12 kDa	0.99	1	0.99
246	Uncharacterized protein OS=Trypanosoma cruzi GN=TCSYLVIO_002547 PE=4 SV=1	K4E819	64 kDa	1	0.99	0.99
247	Uncharacterized protein OS=Trypanosoma cruzi marinkellei GN=MOQ_005686 PE=4 SV=1	K2N763 (+5)	75 kDa	0.99	1	0.99
248	Uncharacterized protein OS=Trypanosoma cruzi GN=TCSYLVIO_005575 PE=4 SV=1	K4DZK9	46 kDa	0.98	1	0.99
249	Uncharacterized protein OS=Trypanosoma cruzi GN=TCSYLVIO_006216 PE=4 SV=1	K4DWM9 (+2)	57 kDa	0.99	1	0.99
250	Splicing factor ptsr1 interacting protein, putative OS=Trypanosoma cruzi marinkellei GN=MOQ_003339 PE=4 SV=1	K2N0B0 (+2)	41 kDa	0.98	1	0.99
251	Uncharacterized protein OS=Trypanosoma cruzi marinkellei GN=MOQ_007835 PE=4 SV=1	K2N1K4	94 kDa	0.99	1	0.98
252	Retrotransposon hot spot (RHS) protein OS=Trypanosoma cruzi Dm28c GN=TCDM_11153 PE=4 SV=1	V5AKS1	96 kDa	1	0.98	0.99
253	Uncharacterized protein OS=Trypanosoma cruzi GN=TCSYLVIO_002868 PE=4 SV=1	K4E6N3 (+4)	65 kDa	1	0.96	0.99
254	Cysteine desulfurase, putative OS=Trypanosoma cruzi GN=TCSYLVIO_005486 PE=4 SV=1	K4DYK7 (+3)	42 kDa	0.99	0.96	0.97
255	Uncharacterized protein OS=Trypanosoma cruzi GN=TCSYLVIO_005669 PE=4 SV=1	K4DYD7	23 kDa	0.92	0.99	1
256	Uncharacterized protein OS=Trypanosoma cruzi GN=TCSYLVIO_006100 PE=4 SV=1	K4DX61 (+3)	47 kDa	0.92	1	0.99
257	Importin beta-1 subunit, putative OS=Trypanosoma cruzi GN=TCSYLVIO_004543 PE=4 SV=1	K4E2I6 (+1)	64 kDa	0.87	1	0.99
258	Uncharacterized protein OS=Trypanosoma cruzi marinkellei GN=MOQ_009137 PE=4 SV=1	K2MJ46 (+4)	49 kDa	0.27	1	0.99
259	Retrotransposon hot spot (RHS) protein, putative OS=Trypanosoma cruzi (strain CL Brener) GN=Tc00.1047053510005.41 PE=4 SV=1	Q4DC14	105 kDa	0.09	1	0.99
260	Uncharacterized protein OS=Trypanosoma cruzi (strain CL Brener) GN=Tc00.1047053510345.50 PE=4 SV=1	Q4CTL2	25 kDa	1	1
261	60S ribosomal protein L23a OS=Trypanosoma rangeli SC58 GN=TRSC58_06697 PE=3 SV=1	A0A061IUC9 (+3)	17 kDa		1	1
262	Uncharacterized protein OS=Trypanosoma cruzi GN=TCSYLVIO_008300 PE=4 SV=1	K4DQZ0	94 kDa		1	1
263	Uncharacterized protein OS=Trypanosoma cruzi GN=TCSYLVIO_005580 PE=4 SV=1	K4DYC8 (+1)	57 kDa	0.99		1
264	Uncharacterized protein OS=Trypanosoma cruzi marinkellei GN=MOQ_001005 PE=4 SV=1	K2PCJ0	262 kDa	0.99	1
265	ATP synthase subunit alpha OS=Trypanosoma brucei gambiense (strain MHOM/CI/86/DAL972) GN=TbgDal_VII8720 PE=4 SV=1	C9ZUD8 (+7)	64 kDa	0.59	0.39	1
266	Uncharacterized protein OS=Trypanosoma cruzi (strain CL Brener) GN=Tc00.1047053509995.20 PE=4 SV=1	Q4CMS2	41 kDa	0.99	0.98
267	Uncharacterized protein OS=Trypanosoma cruzi marinkellei GN=MOQ_002696 PE=4 SV=1	K2NX00 (+4)	91 kDa	1		0.96
268	Uncharacterized protein OS=Trypanosoma cruzi GN=TCSYLVIO_008908 PE=4 SV=1	K4DPJ0 (+1)	78 kDa	1	0.88
269	Kinesin-like protein OS=Trypanosoma cruzi GN=TCSYLVIO_001969 PE=3 SV=1	K4E8D7 (+1)	110 kDa		0.88	0.99
270	Uncharacterized protein OS=Trypanosoma cruzi Dm28c GN=TCDM_03859 PE=4 SV=1	V5BMM4	73 kDa	0.48		1
271	60S ribosomal protein L7a, putative OS=Trypanosoma cruzi (strain CL Brener) GN=Tc00.1047053510835.40 PE=4 SV=1	Q4D531 (+1)	35 kDa		1
272	Sterol C-24 reductase, putative OS=Trypanosoma cruzi GN=TCSYLVIO_004869 PE=4 SV=1	K4E0G3 (+7)	58 kDa	1	0.99
273	Uncharacterized protein OS=Trypanosoma cruzi marinkellei GN=MOQ_001856 PE=4 SV=1	K2NJK6 (+2)	121 kDa	0.99	1
274	Serine/threonine protein phosphatase, putative OS=Trypanosoma cruzi GN=TCSYLVIO_001896 PE=4 SV=1	K4E8Q0 (+2)	71 kDa	1		0.99
275	ATP-dependent RNA helicase, putative OS=Trypanosoma cruzi GN=TCSYLVIO_004957 PE=4 SV=1	K4E018	68 kDa	1	0.99
276	Uncharacterized protein (Fragment) OS=Trypanosoma cruzi GN=TCSYLVIO_004424 PE=4 SV=1	K4E2W5 (+1)	47 kDa	1	0.99
277	Dynein heavy chain, putative OS=Trypanosoma cruzi GN=TCSYLVIO_003541 PE=4 SV=1	K4E5C4 (+1)	532 kDa	1		0.99
278	Uncharacterized protein OS=Trypanosoma cruzi (strain CL Brener) GN=Tc00.1047053510131.30 PE=4 SV=1	Q4D5I3	29 kDa		0.99	1
279	Mitochondrial DNA polymerase beta OS=Trypanosoma rangeli SC58 GN=TRSC58_00477 PE=4 SV=1	A0A061JBM9 (+6)	45 kDa	0.99	1
280	U5 small nuclear ribonucleoprotein component, putative OS=Trypanosoma cruzi marinkellei GN=MOQ_002820 PE=4 SV=1	K2N5P5	105 kDa	0.99	0.99
281	Glutamate dehydrogenase OS=Trypanosoma cruzi (strain CL Brener) GN=Tc00.1047053507875.20 PE=3 SV=1	Q4DWV8	45 kDa	0.99		0.99
282	Uncharacterized protein OS=Trypanosoma cruzi (strain CL Brener) GN=Tc00.1047053505945.60 PE=4 SV=1	Q4D3U5	70 kDa	1	0.97
283	Uncharacterized protein OS=Trypanosoma cruzi GN=TCSYLVIO_006087 PE=4 SV=1	K4DWW9	123 kDa		0.99	0.97
284	Uncharacterized protein OS=Trypanosoma cruzi GN=TCSYLVIO_001016 PE=4 SV=1	K4ECA0 (+1)	39 kDa		0.91	1
285	Uncharacterized protein OS=Trypanosoma cruzi marinkellei GN=MOQ_004302 PE=4 SV=1	K2NAE7 (+4)	39 kDa	0.99		0.92
286	Uncharacterized protein OS=Trypanosoma cruzi GN=TCSYLVIO_000882 PE=4 SV=1	K4EBU7 (+1)	24 kDa		1	0.84
287	Uncharacterized protein OS=Trypanosoma cruzi marinkellei GN=MOQ_000230 PE=4 SV=1	K2NNX7 (+4)	37 kDa		0.66	1
288	Uncharacterized protein OS=Trypanosoma cruzi marinkellei GN=MOQ_002568 PE=4 SV=1	K2N6J3 (+3)	109 kDa		0.5	1
289	Ribosomal protein S7, putative OS=Trypanosoma cruzi GN=TCSYLVIO_003444 PE=4 SV=1	K4E4B4 (+2)	26 kDa	0.43		1
290	Putative fibrillarin OS=Trypanosoma vivax (strain Y486) GN=TVY486_1007310 PE=3 SV=1	G0U728 (+5)	31 kDa	0.08	1
291	Transcription activator, putative OS=Trypanosoma cruzi marinkellei GN=MOQ_008704 PE=4 SV=1	K2MPL8	128 kDa		1
292	Eukaryotic translation initiation factor 5, putative OS=Trypanosoma cruzi GN=TCSYLVIO_004556 PE=4 SV=1	K4E173 (+1)	43 kDa			1
293	Putative uncharacterized protein TCIL3000_10_12620 (Fragment) OS=Trypanosoma congolense (strain IL3000) GN=TCIL3000_10_12620 PE=3 SV=1	G0UYL3 (+4)	24 kDa		1
294	DNA helicase OS=Trypanosoma rangeli SC58 GN=TRSC58_03603 PE=4 SV=1	A0A061J3K7	53 kDa			1
295	Ubiquitin-activating enzyme e1, putative OS=Trypanosoma cruzi marinkellei GN=MOQ_004466 PE=4 SV=1	K2N152 (+4)	135 kDa		1
296	Kinesin, putative OS=Trypanosoma cruzi marinkellei GN=MOQ_003383 PE=4 SV=1	K2ND01 (+2)	110 kDa		0.99
297	Uncharacterized protein OS=Trypanosoma cruzi (strain CL Brener) GN=Tc00.1047053509007.10 PE=4 SV=1	Q4DSM8	99 kDa		0.99
298	Uncharacterized protein OS=Trypanosoma rangeli SC58 GN=TRSC58_01500 PE=4 SV=1	A0A061J9H2 (+6)	13 kDa		1
299	Fructose-1,6-bisphosphatase, cytosolic, putative OS=Trypanosoma cruzi GN=TCSYLVIO_007201 PE=3 SV=1	K4DUG6 (+2)	38 kDa			1
300	Uncharacterized protein OS=Trypanosoma cruzi GN=TCSYLVIO_003565 PE=4 SV=1	K4E5A0 (+3)	66 kDa			1
301	Uncharacterized protein OS=Trypanosoma cruzi Dm28c GN=TCDM_06198 PE=4 SV=1	V5DD63	155 kDa		1
302	Uncharacterized protein OS=Trypanosoma cruzi GN=TCSYLVIO_005703 PE=4 SV=1	K4DY18 (+2)	57 kDa		1
303	Monooxygenase, putative OS=Trypanosoma cruzi GN=TCSYLVIO_006384 PE=4 SV=1	K4DW79 (+1)	164 kDa		1
304	Uncharacterized protein OS=Trypanosoma cruzi GN=TCSYLVIO_001244 PE=4 SV=1	K4EB64	46 kDa		1
305	Voltage-dependent anion-selective channel, putative OS=Trypanosoma cruzi GN=TCSYLVIO_000886 PE=4 SV=1	K4ECN2 (+7)	30 kDa			1
306	Uncharacterized protein OS=Trypanosoma rangeli SC58 GN=TRSC58_06554 PE=3 SV=1	A0A061ITA9 (+11)	24 kDa			1
307	Uncharacterized protein OS=Trypanosoma cruzi GN=TCSYLVIO_004598 PE=4 SV=1	K4E148 (+2)	32 kDa			1
308	26S proteasome regulatory non-ATPase subunit, putative OS=Trypanosoma cruzi marinkellei GN=MOQ_003007 PE=4 SV=1	K2MD96	98 kDa		1
309	Uncharacterized protein OS=Trypanosoma cruzi GN=TCSYLVIO_005732 PE=4 SV=1	K4DXZ5 (+3)	123 kDa		0.99
310	RNA helicase, putative OS=Trypanosoma cruzi marinkellei GN=MOQ_005178 PE=4 SV=1	K2N8A0 (+3)	49 kDa	0.99
311	ATP-dependent zinc metallopeptidase, putative,metallo-peptidase, clan MA(E), family M41, putative OS=Trypanosoma cruzi marinkellei GN=MOQ_002899 PE=4 SV=1	K2NE71	75 kDa		0.99
312	Uncharacterized protein OS=Trypanosoma cruzi GN=TCSYLVIO_006826 PE=4 SV=1	K4DUX7 (+1)	102 kDa	0.99
END OF FILE

## Sheet: 2 replicate 3´UTRs-rRNA baits
Title:	Identity of proteins from T. cruzi trypomastigotes bound to the 3'UTR-I, 3'UTR-II, and rRNA L. braziliensis baits second replica (samples report for 23774–23776)
				Bait rRNA L. braziliensis	Bait 3´UTR-I	Bait 3´UTR-II
#	Identified Proteins (16)	Accession Number	Molecular Weight	23774	23775	23776
1	Elongation factor 1-alpha (Fragment) OS=Trypanosoma cruzi GN=EF-1alpha PE=3 SV=1	I6LEB3	48 kDa	1	1	0.99
2	40S ribosomal protein S4 OS=Trypanosoma cruzi GN=rpS4-3 PE=2 SV=1	O62594 (+1)	31 kDa	0.97	1	0.97
3	Histone H4 OS=Trypanosoma brucei gambiense (strain MHOM/CI/86/DAL972) GN=TbgDal_V5710 PE=3 SV=1	C9ZPV3 (+11)	17 kDa	0.98	0.99	0.92
4	Epsilon tubulin, putative OS=Trypanosoma cruzi marinkellei GN=MOQ_008090 PE=4 SV=1	K2NGT6	28 kDa	1	1
5	Glucose-regulated protein 78, putative OS=Trypanosoma brucei gambiense (strain MHOM/CI/86/DAL972) GN=TbgDal_XI8650 PE=3 SV=1	D0A7U5 (+3)	65 kDa	0.49	1
6	NADH-dependent fumarate reductase, putative OS=Trypanosoma cruzi (strain CL Brener) GN=Tc00.1047053510215.10 PE=4 SV=1	Q4CMU8	125 kDa	0.99	1	0.99
7	Casein kinase, putative OS=Trypanosoma cruzi GN=TCSYLVIO_005145 PE=3 SV=1	K4DZI9 (+9)	38 kDa	0.92	1	0.99
8	Uncharacterized protein OS=Trypanosoma cruzi (strain CL Brener) GN=Tc00.1047053510187.530 PE=4 SV=1	Q4E498	20 kDa	0.81	1	0.69
9	Retrotransposon hot spot (RHS) protein, putative OS=Trypanosoma cruzi (strain CL Brener) GN=Tc00.1047053506245.160 PE=4 SV=1	Q4E104	63 kDa	0.97	1	0.51
10	Uncharacterized protein OS=Trypanosoma cruzi GN=TCSYLVIO_006132 PE=4 SV=1	K4DWV1 (+3)	58 kDa	0.94	1
11	Mitochondrial oligo_U binding protein TBRGG1, putative OS=Trypanosoma cruzi (strain CL Brener) GN=Tc00.1047053507927.20 PE=4 SV=1	Q4D590	97 kDa		1
12	Thioredoxin, putative OS=Trypanosoma cruzi GN=TCSYLVIO_003879 PE=4 SV=1	K4E390 (+3)	49 kDa	0.99	0.99
13	Uncharacterized protein OS=Trypanosoma cruzi GN=TCSYLVIO_000956 PE=4 SV=1	K4ECF0 (+2)	41 kDa	0.92	1
14	Surface protein TolT, putative OS=Trypanosoma cruzi GN=TCSYLVIO_009289 PE=4 SV=1	K4DNC6 (+1)	28 kDa		1
15	Ubiquitin/ribosomal protein S27a OS=Trypanosoma cruzi Dm28c GN=TCDM_06736 PE=4 SV=1	V5BBE1 (+1)	10 kDa		1
16	Polyadenylate-binding protein OS=Trypanosoma vivax (strain Y486) GN=TVY486_0904850 PE=3 SV=1	G0U309 (+4)	61 kDa	0.99
END OF FILE

## Sheet: 3 replicate 3´UTRs-rRNA baits
Title:	Identity of proteins from T. cruzi trypomastigotes bound to the 3'UTR-I, 3'UTR-II, and rRNA L. braziliensis baits the third replica (samples report for 23777–23779).
				Bait rRNA L. braziliensis	Bait 3´UTR-I	Bait 3´UTR-II
#	Identified Proteins (16)	Accession Number	Molecular Weight	23777	23778	23779
1	Leucine-rich repeat protein, putative OS=Trypanosoma cruzi GN=TCSYLVIO_006506 PE=4 SV=1	K4DWD0 (+1)	130 kDa	1	1	1
2	Histone H4 OS=Trypanosoma brucei gambiense (strain MHOM/CI/86/DAL972) GN=TbgDal_V5710 PE=3 SV=1	C9ZPV3 (+12)	17 kDa		1
3	NADH-dependent fumarate reductase, putative OS=Trypanosoma cruzi marinkellei GN=MOQ_003891 PE=4 SV=1	K2NTH7 (+4)	82 kDa	1	1	1
4	Putative histone acetyltransferase-like protein OS=Trypanosoma vivax (strain Y486) GN=TVY486_0805280 PE=4 SV=1	G0U1G5	78 kDa	1
5	Uncharacterized protein OS=Trypanosoma brucei gambiense (strain MHOM/CI/86/DAL972) GN=TbgDal_VIII6810 PE=4 SV=1	C9ZWE8 (+1)	70 kDa		1
6	Putative I/6 autoantigen OS=Trypanosoma cruzi Dm28c GN=TCDM_09935 PE=4 SV=1	V5D4J9	8 kDa		1
7	Putative intraflagellar transport protein component OS=Trypanosoma congolense (strain IL3000) GN=TCIL3000_10_12830 PE=4 SV=1	G0UYN4	72 kDa		1
8	Uncharacterized protein OS=Trypanosoma cruzi marinkellei GN=MOQ_005881 PE=4 SV=1	K2MTA7	37 kDa		1
9	Diacylglycerol kinase OS=Trypanosoma cruzi (strain CL Brener) GN=Tc00.1047053510329.290 PE=3 SV=1	Q4E3I4	42 kDa		1
10	Uncharacterized protein OS=Trypanosoma brucei gambiense (strain MHOM/CI/86/DAL972) GN=TbgDal_VIII615 PE=4 SV=1	C9ZUM2 (+1)	16 kDa	1
11	Putative ankyrin-repeat protein OS=Trypanosoma vivax (strain Y486) GN=TVY486_0907600 PE=4 SV=1	G0U3T0	322 kDa	1
12	GTP-binding protein, putative OS=Trypanosoma cruzi marinkellei GN=MOQ_004272 PE=4 SV=1	K2N1N3	51 kDa	1
13	Uncharacterized protein OS=Trypanosoma cruzi GN=TCSYLVIO_004068 PE=4 SV=1	K4E2I4 (+1)	23 kDa	1
14	Dispersed gene family protein 1 (DGF-1), putative OS=Trypanosoma cruzi (strain CL Brener) GN=Tc00.1047053511415.40 PE=4 SV=1	Q4DC17	360 kDa	1
15	MP81 OS=Trypanosoma cruzi PE=4 SV=1	Q6T429	102 kDa	1
16	Uncharacterized protein OS=Trypanosoma brucei gambiense (strain MHOM/CI/86/DAL972) GN=TbgDal_VII2490 PE=4 SV=1	C9ZSF1 (+1)	60 kDa		1
END OF FILE
