# Supplementary material for: A dataset of proteins associated with Trypanosoma cruzi LYT1 mRNAs
Source: Data Brief. 2022 Feb 15;41:107953. doi: 10.1016/j.dib.2022.107953 (PMC8867043; doi:10.1016/j.dib.2022.107953)
Supplement: Supplementary file 3 [file mmc3.xlsx]

## Sheet: 5´UTR mLYT1
	Title: Proteins bound in at least two replicates to the 5´UTR mLYT1 in epimastigotes.
Number	ID	Protein name	Functional category	RNA, DNA domains	Present in the replicates
					1	2	3
1	TCSYLVIO_006026	Glycosomal malate dehydrogenase, putative	Glycosomal protein	No	x	x	x
2	TCDM_04626	DNA topoisomerase	Topological change of DNA	DNA type 1A	x	x	0
3	I6LEB3_TRYCR	Elongation factor 1-alpha (Fragment)	Translation	GTP binding domain	x	x	x
4	TCDM_00696	Pyruvate phosphate dikinase	Glycosomal protein	No	x	x	0
5	C6G8Z8_TRYCR	Glycosomal glyceraldehyde-3-phosphate dehydrogenase	Glycosomal protein	NAD-binding domain	x	x	x
6	TCSYLVIO_005582	Succinyl-CoA:3-ketoacid-coenzyme A transferase	Glycosomal protein	No	0	x	x
7	Tc00.1047053508719.40	Kinetoplast DNA-associated protein	Not established	Not established	0	x	x
8	MOQ_006064	Epsilon tubulin, putative	Cytoskeleton	No	0	x	x
9	MOQ_004095	TcUBP1	RNA binding protein	RNA recognition motif (RRM)	0	x	x

## Sheet: 5´UTR kLYT1
	Title: Proteins bound in at least two replicates to the 5´UTR kLYT1 in epimastigotes.
Number	ID	Protein name	Functional category	RNA, DNA domains	Present in the replicates
					1	2	3
1	TCSYLVIO_006026	Glycosomal malate dehydrogenase, putative	Glycosomal protein	No	x	x	x
2	TCDM_04626	DNA topoisomerase	Topological change of DNA	DNA type 1A	x	x	x
3	I6LEB3_TRYCR	Elongation factor 1-alpha (Fragment)	Translation	GTP binding domain	x	x	x
4	TCDM_00696	Pyruvate phosphate dikinase	Glycosomal protein	No	x	x	0
5	C6G8Z8_TRYCR	Glycosomal glyceraldehyde-3-phosphate dehydrogenase	Glycosomal protein	NAD-binding domain	x	x	0
6	TCSYLVIO_005582	Succinyl-CoA:3-ketoacid-coenzyme A transferase	Glycosomal protein	No	0	x	x
7	Tc00.1047053508719.40	Kinetoplast DNA-associated protein	Not established	Not established	0	x	x
8	MOQ_006064	Epsilon tubulin, putative	Cytoskeleton	No	0	x	x
9	TCSYLVIO_000964	Hypothetical	Not established	Not established	X	x	0

## Sheet: 3´UTR-I
	Title: Proteins bound in at least two replicates to the 3´UTR-I in epimastigotes.
Number	ID	Protein name	Functional category	RNA, DNA domains	Present in the replicates
					1	2	3
1	TCSYLVIO_006026	Glycosomal malate dehydrogenase, putative	Glycosomal protein	No	x	x	x
2	TCDM_04626	DNA topoisomerase	Topological change of DNA	DNA type 1A	x	x	x
3	I6LEB3_TRYCR	Elongation factor 1-alpha (Fragment)	Translation	GTP binding domain	x	x	x
4	TCDM_00696	Pyruvate phosphate dikinase	Glycosomal protein	No	x	x	x
5	G3PG_TRYCR (+2)	Glycosomal glyceraldehyde-3-phosphate dehydrogenase	Glycosomal protein	NAD-binding domain	x	x	x
6	TCSYLVIO_002404	NADH-cytochrome b5 reductase	Glycosomal protein	NAD-binding domain	x	x	x
7	Tc00.1047053503815.10	Alkyl-dihydroxyacetone phosphate synthase	Glycosomal protein	No	x	0	x
8	Q8STF3_TRYCR	Beta tubulin 1.9	Cytoskeleton	No	x	x	x
9	Q4CLA1_TRYCC	Alpha tubulin	Cytoskeleton	No	X	x	0
10	Tc00.1047053510733.50	Uncharacterized protein	Cytoskeleton protein binding	LisH motif	x	x	x
11	Tc00.1047053511635.20	Histone H2B	DNA binding	No	X	x	0
12	TCSYLVIO_005082	ATP-dependent DEAD/H RNA helicase	Nucleic acids binding	DEAD box motif	x	0	x
13	Tc00.1047053508503.20	Cytochrome c oxidase subunit V	ATP synthesis	No	0	x	x
14	Tc00.1047053510773.20	Vacuolar-type proton translocating pyrophosphatase 1	Proton transport	No	x	0	x
15	Tc00.1047053509701.10	Trifunctional enzyme alpha subunit, mitochondrial-like protein	Fatty acid metabolism	No	x	x	x
16	Tc00.1047053511301.110	Inosine-5'-monophosphate dehydrogenase	nucleotide biosynthetic processes	Not stablished	x	x	x
17	TCSYLVIO_001364	RNA-binding protein	RNA binding protein	RNA recognition motif (RRM)	x	x	x
18	Q4E4I9_TRYCC	Polyadenylate-binding protein	RNA binding protein	RNA recognition motif (RRM)	x	x	x
19	TCSYLVIO_002525	Mitochondrial exoribonuclease DSS-1	Not established	Not established	x	x	x
20	Q7Z1G9_TRYCR	RNA-binding protein UBP-2	RNA binding protein	RNA recognition motif (RRM)	x	x	x
21	Tc00.1047053506933.60	Mitochondrial RNA binding protein	Transcriptional regulation	Nucleic acid-binding domain (OB fold); DNA-binding domain (Cold Shock)	x	x	x
22	MOQ_001354	Replication factor A, 51kDa subunit	DNA replication	Nucleic acid-binding domain (OB fold)	x	x	x
23	Tc00.1047053510963.90	Elongation factor 2	Not established	GTP binding domain	x	x	x
24	Tc00.1047053510963.90	Proteasome regulatory non-ATPase	Not established	Nucleic acid-binding domain (OB fold)	x	x	0
25	TCSYLVIO_005086	40S ribosomal protein S3A	Translation	No	x	x	0
26	Tc00.1047053506885.70	Polyadenylate-binding protein	RNA binding protein	RNA recognition motif (RRM)	x	x	x
27	Tc00.1047053510635.40	Uncharacterized protein	Not established	Not established	x	x	x
28	Tc00.1047053506625.70	Uncharacterized protein	Not established	Not established	x	x	0
29	Tc00.1047053506625.70	RNA-binding protein	RNA binding protein	RNA recognition motif (RRM)	x	x	x
30	Tc00.1047053508153.280	60S ribosomal protein L13	Translation	Not established	x	x	0
31	MOQ_002122	Eukaryotic initiation factor 4a	Nucleic acids binding	DEAD box motif	X	0	X
32	Tc00.1047053508355.330	Uncharacterized protein	RNA binding protein	Zinc finger domain	0	x	x

## Sheet: 3´UTR-II
	Title: Proteins bound in at least two replicates to the 3´UTR-II in epimastigotes.
Number	ID	Protein name	Functional category	RNA, DNA domains	Present in the replicates
					1	2	3
1	TCSYLVIO_000124	Mitochondrial RNA binding protein	Transcriptional regulation	Nucleic acid-binding domain (OB fold); DNA-binding domain (Cold Shock)	x	x	0
2	Q9GN79	Pyruvate phosphate dikinase	Glycosomal protein	No	x	x	x
3	TCSYLVIO_006026	Glycosomal malate dehydrogenase	Glycosomal protein	No	x	x	x
4		Beta tubulin 1.9	Cytoskeleton	No	x	x	x
5	MOQ_004370	Polyadenylate-binding protein	RNA binding protein	RNA recognition motif (RRM)	x	x	x
6	TCSYLVIO_002404	Alpha-tubulin	Cytoskeleton	No	x	x	x
7	Tc00.1047053507093	U-rich RNA-binding protein UBP-2	RNA binding protein	RNA recognition motif (RRM)	x	x	x
8	H9AZH6	Elongation factor 1-alpha	Translation	No	x	x	x
9	TCSYLVIO_005740	Prostaglandin F2alpha synthase	Glycosomal protein	No	X	x	x
10	TCSYLVIO_002556	Uncharacterized protein	Transcriptional regulation	Nucleic acid-binding domain (OB fold); DNA-binding domain (Cold Shock)	x	x	0
11	MOQ_003716	Chaperonin HSP60, mitochondrial	Chaperones	No	X	x	x
12		Thiol-transferase Tc52	Binding to proteins	No	x	x	x
13	TCDM_01672	Polyadenylate-binding protein	RNA binding protein	RNA recognition motif (RRM)	x	x	0
14	TCSYLVIO_006869	DNA topoisomerase	Topological change of DNA	DNA type 1A	x	x	0
15	TCSYLVIO_007064	Glutamate dehydrogenase	Glycosomal protein	No	x	0	x
16	TCSYLVIO_006380	2-aminoethylphosphonate:pyruvateaminotransferase-likeprotein	Not established	Not established	x	0	x
17	Tc00.1047053506625.70	RNA-binding protein	RNA binding protein	RNA recognition motif (RRM)	x	x	0
18	TCSYLVIO_009936	Elongation factor 2	Translation	RNA recognition motif (RRM)	x	x	x
19	Tc00.1047053510099.120	D-isomer specific 2-hydroxyacid dehydrogenase-protein	Glycosomal protein	No	x	0	x
20	Tc00.1047053510215.10	NADH-dependent fumarate reductase	Glycosomal protein	No	x	x	x
21	TRSC58_06719	ATP synthase subunit alpha	ATP synthesis	No	x	0	x
22	C9ZPV3	Histone H4	DNA binding	No	x	x	0
23	TCSYLVIO_006934	Alanine aminotransferase	Protein biosynthesis	No	X	x	x
24	TCSYLVIO_007511	Threonyl-tRNA synthetase	Translation	TGS domain	x	x	x
25	TCSYLVIO_005086	Tryparedoxin peroxidase	Glycosomal protein	No	x	0	x
26	TCSYLVIO_003325	Glyceraldehyde-3-phosphate dehydrogenase	Glycosomal protein	No	x	x	x
27	TCSYLVIO_005042	Succinyl-CoA ligase subunit beta	Glycosomal protein	No	x	x	0
28	TCSYLVIO_003068	Alkyl-dihydroxyacetone	Glycosomal protein	No	x	x	x
29	MOQ_001141	Replication Factor A	DNA replication	Nucleic acid-binding domain (OB fold)	x	x	0
30	TCSYLVIO_005041	Uncharacterized protein	Protein binding	No	x	x	0
31	TCSYLVIO_003484	Squalene monooxygenase	Glycosomal protein	No	X	0	X
32	TCSYLVIO_005489	Mitochondrial RNA binding protein 1	Transcriptional regulation	Single-stranded DNA-binding domain	x	x	0
33	Tc00.1047053511635.20	Histone H2B	DNA binding	No	x	x	x
34	B5U6T5	Mitochondrial heat shock	Protein folding	No	x	x	0
35	Tc00.1047053506337.50	Uncharacterized protein	Not established	NipSnap domain	x	x	0
36	TCSYLVIO_006405	Uncharacterized protein	Not established	NAD binding domain	x	x	x
37	MOQ_008090	Epsilon tubulin	Cytoskeleton	No	x	x	x
38	TCSYLVIO_004390	Malate dehydrogenase	Glycosomal protein	No	x	x	x
39	TCSYLVIO_002404	NADH-cytochrome b5 reductase	Glycosomal protein	NAD binding domain	x	x	x
40	TCSYLVIO_007531	Tyrosine aminotransferase	Protein biosynthesis	No	x	x	x
41	TRSC58_03208	RNA-binding protein	RNA binding protein	RNA recognition motif (RRM)	x	x	x
42	Tc00.1047053506755.260	Mitochondrial RNA-binding protein 2	Transcriptional regulation	Single-stranded DNA-binding domain	x	x	x
43	TCSYLVIO_001291	2-amino-3-ketobutyrate coenzyme A ligase	Protein biosynthesis	No	x	x	x
44	Tc00.1047053508503.20	Cytochrome c oxidase subunit V	Not established	No	x	0	x
45	TCSYLVIO_002991	Cytoskeleton-associated protein CAP5	Cytoskeleton	No	x	0	x
46	Tc00.1047053506943.114	U6 snRNA-associated Sm-like protein	Not established	Not established	x	x	0
47	TCSYLVIO_003557	Uncharacterized protein	Not established	Not established	x	x	x
48	C4NXS6	DNA polymerase beta	DNA repair	No	x	0	x
49	TCSYLVIO_004584	Chaperonin, putative,T-complex protein 1	Chaperones	No	x	0	x
50	D6QXI5	ClpB chaperone	Chaperones	No	x	0	x
51	K4E1M0	ATP-dependent 6-phosphofructokinase	Glycosomal protein	No	x	x	x
52	TCSYLVIO_005017	Glyceraldehyde-3-phosphate dehydrogenase	Glycosomal protein	No	x	0	x
53	P06660.1	Heat shock-like 85 kDa protein	Protein biosynthesis	No	0	x	x
54	TCSYLVIO_003673	Glutamate dehydrogenase	Glycosomal protein	No	0	x	x
55	TCSYLVIO_007077	Arginine kinase	Not established	Not established	0	x	x
56	Tc00.1047053508441.20	Glycosomal phosphoenolpyruvate carboxykinase	Glycosomal protein	No	0	x	x
57	TCDM_00169	Cystathione gamma lyase	Transferase	No	0	x	x
58	MOQ_006525	Glucose-regulated protein 78	Not established	Not established	0	x	x
59	Tc00.1047053510163.20	Elongation factor 1-gamma (EF-1-gamma)	Translation	GTP binding domain	x	0	x
60	Tc00.1047053509701.10	Trifunctional enzyme alpha subunit, mitochondrial-like protein	Fatty acid metabolism	No	0	x	x
61	TbgDal_X4980	Uncharacterized protein	Not established	Not established	0	x	x
62	MOQ_004172	T-complex protein	Chaperones	No	0	x	x
63	TCDM_10537	Uncharacterized protein	Not established	Not established	0	x	x
64	MOQ_007817	14-3-3 protein	Binding to proteins	No	0	x	x
65	Tc00.1047053506679.100	40S ribosomal protein S18	Translation	No	x	x	0
