# Supplementary material for: A dataset of proteins associated with Trypanosoma cruzi LYT1 mRNAs
Source: Data Brief. 2022 Feb 15;41:107953. doi: 10.1016/j.dib.2022.107953 (PMC8867043; doi:10.1016/j.dib.2022.107953)
Supplement: Supplementary file 4 [file mmc4.xlsx]

## Sheet: 5´UTR mLYT1
	Proteins bound in at least two replicates to the 5´UTR mLYT1 in trypomastigotes.
Number	ID	Protein name	Functional category	RNA, DNA domains	Present in the replicates
					1	2	3
1	TCSYLVIO_005145	Casein kinase	Post-translation modification	Binding to ATP	x	x	x
2	TCSYLVIO_000956	Uncharacterized protein	Not established	Brix domain	x	x	x
3	TCSYLVIO_003879	Thioredoxin	Cell homeostasis	No	x	x	0
4		Beta tubulin 1.9	Cytoskeleton	No	x	x	0
5	MOQ_002367	40S ribosomal protein S4	Translation	Not established	x	0	x
6	MOQ_000235	Uncharacterized protein	Translation	Not established	x	0	x
7	Tc00.1047053409117.20	40S ribosomal protein S14	Translation	Not established	x	x	x
8		Elongation factor 1-alpha	Translation	No	x	x	0
9	MOQ_001461	Glucose-regulated protein 78	Glycosomal protein	No	X	x	0
10	TCSYLVIO_002556	Glycosomal phosphoenolpyruvate	Glycosomal protein	No	x	x	0
11	MOQ_003716	Chaperonin HSP60, mitochondrial	Chaperones	No	X	x	0
12		60S ribosomal protein L28	Translation	Not established	x	x	0
13	TCSYLVIO_004686	Uncharacterized protein	Not established	Not established	x	x	0
14	Tc00.1047053504163.50	Fructose-bisphosphate aldolase	Glycosomal protein	No	x	x	0
15	TCSYLVIO_007064	ATP-dependent 6-phosphofructokinase	Glycosomal protein	No	x	x	0
16	TCSYLVIO_006132	Uncharacterized protein	Not established	Not established	x	x	0
17	Tc00.1047053508827.79	40S ribosomal protein S17	Translation	Not established	x	x	0
18	TCSYLVIO_009936	Elongation factor 2	Translation	RNA recognition motif (RRM)	x	x	0
19	Tc00.1047053510099.120	D-isomer specific 2-hydroxyacid dehydrogenase-protein	Glycosomal protein	No	x	x	0
20	Tc00.1047053510215.10	NADH-dependent fumarate reductase	Glycosomal protein	No	x	x	0
21	TCSYLVIO_004413	60S ribosomal protein L13	Translation	No	x	x	0
22		Histone H4	DNA binding	No	x	x	0
23	TCSYLVIO_001154	Uncharacterized protein	Not established	Not established	X	x	0
24	TCSYLVIO_005552	Uncharacterized protein	Not established	Not established	X	x	0
25	TCSYLVIO_001078	60S ribosomal protein L5	Translation	Not established	x	x	0
26	Tc00.1047053506679.100	40S ribosomal protein S18	Translation	Not established	x	x	x
27	TCSYLVIO_007508	Mitochondrial processing peptidase	Mitochondrial biosynthesis	No	x	x	0
28	TCSYLVIO_003068	Alkyl-dihydroxyacetone	Glycosomal protein	No	x	x	0
29	TCSYLVIO_010706	Uncharacterized protein	Not established	Not established	x	x	0
30	Tc00.1047053504105.94	Ribosomal protein S25	Translation	Not established	x	x	0
31	TRSC58_00968	Ribosomal protein S26	Translation	Not established	X	0	X
32	TCSYLVIO_002676	Acyl-CoA dehydrogenase	Glycosomal protein	No	x	x	0
33	Tc00.1047053511635.20	Histone H2B	DNA binding	No	x	x	0
	Tc00.1047053511153.64	Histone H2B	DNA binding	No	x	x	0
34		Mitochondrial heat shock	Protein folding	No	x	x	0
35	TCSYLVIO_000083	Uncharacterized protein	Not established	Not established	x	x	0
36	Tc00.1047053507251.20	Ribosomal protein L21E (60S)	Translation	Not established	x	x	x
37	MOQ_008090	Epsilon tubulin	Cytoskeleton	No	x	x	x
38	Tc00.1047053506435.150	Uncharacterized protein	Not established	Not established	x	x	x
39	Tc00.1047053508461.500	60S ribosomal protein L27A/L29	Translation	Not established	x	x	0
40	TCSYLVIO_005024	Dihydrolipoamide acetyltransferase	Glycosomal protein	No	x	x	0
41		Histone H2A	DNA binding	No	x	x	0
42	TRSC58_04112	ATP-dependent DEAD/H RNA helicase	Nucleic acid binding	DEAD box motif	x	x	0
43	TCSYLVIO_010614	Uncharacterized protein	Not established	Not established	x	x	0
44	TCSYLVIO_005086	40S ribosomal protein S3A	Translation	Not established	x	x	0
45	TCSYLVIO_007520	Glycosomal membrane protein	Glycosomal protein	No	x	x	0
46	Tc00.1047053503483.9	Retrotransposon hot spot (RHS) protein	Not established	Not established	x	x	0
47	Tc00.1047053503721.39	Heat shock 70 kDa protein	Not established	Not established	x	x	0
48	Tc00.1047053508175.309	60S ribosomal protein L19	Translation	Not established	x	x	0
49	MOQ_003273	Uncharacterized protein	Nucleic acid binding	DEAD box motif	x	x	0
50	TCSYLVIO_002907	Thiolase protein-like protein	Fatty acid metabolism	No	x	x	0
51		ATP-dependent 6-phosphofructokinase	Glycosomal protein	No	x	x	0
52	TCSYLVIO_000164	Uncharacterized protein	Not established	Not established	x	x	0
53	MOQ_002545	Ribosomal protein L13	Translation	Not established	x	x	0
54	TCSYLVIO_001300	40S ribosomal protein S8	Translation	Not established	x	x	0
55		3-hydroxy-3-methylglutaryl coenzyme A reductase	Glycosomal protein	No	x	x	0
56	Tc00.1047053510187.530	Uncharacterized protein	Not established	Not established	x	x	0
57	TCSYLVIO_005508	Uncharacterized protein	RNA binding protein	Zinc finger domain	x	x	0
58	TCSYLVIO_002291	Glucose-regulated protein 78	Not established	Not established	x	x	0
59	TCSYLVIO_007036	Nucleolar protein	Not established	Nop domain	x	x	0
60	MOQ_006275	Uncharacterized protein	Not established	Not established	x	x	0
61	TCSYLVIO_006369	Uncharacterized protein	Not established	Not established	x	x	0
62	TCSYLVIO_006361	Uncharacterized protein	Not established	Not established	x	x	0
63	TCSYLVIO_003971	60S ribosomal protein L13a	Translation	Not established	x	x	0
64	TCSYLVIO_008909	Uncharacterized protein	Not established	Not established	x	x	0
65	Tc00.1047053510767.20	60S ribosomal protein l36	Translation	No	x	x	0
66	MOQ_003131	Paraflagellar rod protein 3	Cytoskeleton	No	x	x	0
67	Tc00.1047053453445.20	Ubiquitin-conjugating enzyme E2	Post-translation modification	RWD domain	x	x	0
68	TCSYLVIO_003771	Uncharacterized protein	Not established	Not established	x	x	0
69	TCSYLVIO_007590	Enoyl-CoA hydratase, mitochondrial	Fatty acid metabolism	No	x	x	0
70		Kinetoplast-associated protein Tcp22	Mitochondrial biosynthesis	Not established	x	x	0
71	TCSYLVIO_009719	Small GTP-binding protein Rab11	Protein biosynthesis	G domain	x	x	0
72	TCSYLVIO_004556	Eukaryotic translation initiation factor 5	Protein biosynthesis	No	x	x	0
73	TCSYLVIO_006771	Uncharacterized protein	Not established	No	x	x	0
74	TCSYLVIO_004519	Acetyltransferase	Transcription	Not established	x	x	0
75	TCSYLVIO_006357	2-oxoisovalerate dehydrogenase	Glycosomal protein	No	x	x	0
76	TCSYLVIO_005747	Uncharacterized protein	Not established	Not established	x	x	0
77	Tc00.1047053504247.30	Uncharacterized protein	Transcription	Not established	x	x	0
78	TCDM_14447	Uncharacterized protein	Not established	Not established	x	x	0
79	TCSYLVIO_009289	Surface protein TolT	Not established	Not established	x	x	0
80	Tc00.1047053509793.30	Kinetoplast DNA-associated protein	Mitochondrial biosynthesis	Not established	x	x	0
81	TCSYLVIO_009078	Uncharacterized protein	Protein binding	FHA and SMAD domains	x	x	0
82	TCSYLVIO_005315	Chaperone DNAJ protein	Proteostasis	No	x	x	0
83	MOQ_006238	Heat shock protein	Proteostasis	No	x	x	0
84	TRSC58_04672	40S ribosomal protein S23	Translation	No	x	x	0
85	TCSYLVIO_002685	Coatomer subunit gamma	Intracellular transport	Not established	x	x	0
86	MOQ_004984	Pyruvate dehydrogenase E1	Glycosomal protein	No	x	x	0
87	TRSC58_02776	40S ribosomal protein S24	Translation	No	x	x	0
88	TCDM_14502	Uncharacterized protein	Not established	Not established	x	x	0
89		Ribosomal protein s20	Translation	No	x	x	0
90	MOQ_003211	Serine/threonine protein kinase	PTM	ATP binding	x	x	0
91	TCDM_11729	Retrotransposon hot spot	Not established	Not established	x	x	0
92	TCSYLVIO_005582	Succinyl-CoA:3-ketoacid-coenzyme A transferase	Glycosomal protein	No	x	x	0
93	Tc00.1047053510099.120	D-isomer specific 2-hydroxyacid dehydrogenase-protein,	Glycosomal protein	No	x	x	0

## Sheet: 5´UTR kLYT1
	Proteins bound in at least two replicates to the 5´UTR kLYT1 in trypomastigotes.
Number	ID	Protein name	Functional category	RNA, DNA domains	Present in the replicates
					1	2	3
1	TCSYLVIO_005145	Casein kinase	Post-translation modification	Binding to ATP	x	x	x
2	TCSYLVIO_000956	Uncharacterized protein	Not established	Brix domain	x	x	x
3	MOQ_008090	Epsilon tubulin	Cytoskeleton	No	x	x	0
4	TCSYLVIO_003879	Thioredoxin	Cell homeostasis	No	x	x	X
5		Beta tubulin 1.9	Cytoskeleton	No	x	x	0
6	Tc00.1047053506679.100	40S ribosomal protein S18	Translation	Not established	x	x	0
7	Tc00.1047053510187.530	Uncharacterized protein	Not established	Not established	x	X	x
8		Elongation factor 1-alpha	Translation	No	x	x	0
9	MOQ_001461	Glucose-regulated protein 78	Glycosomal protein	No	X	x	0
10	TCSYLVIO_007745	Glycosomal phosphoenolpyruvate	Glycosomal protein	No	x	x	0
11		60S ribosomal protein L28	Translation	Not established	x	x	0
12	MOQ_002044	Glyceraldehyde-3-phosphate dehydrogenase	Glycosomal protein	No	x	x	0
13	TCSYLVIO_004686	Uncharacterized protein	Not established	Not established	x	x	0
14	MOQ_002367	40S ribosomal protein S4	Translation	Not established	x	0	x
15	Tc00.1047053504163.50	Fructose-bisphosphate aldolase	Glycosomal protein	No	x	x	0
16	TbgDal_V5710	Histone H4	DNA binding	No	x	x	0
17	TCSYLVIO_008641	Epsilon tubulin	Cytoskeleton	No	x	x	0
18		Pyruvate phosphate dikinase 1	Glycosomal protein	No	x	x	0
19		ATP-dependent 6-phosphofructokinase	Glycosomal protein	No	x	x	0
20		Glycosomal malate dehydrogenase	Glycosomal protein	No	x	x	0
21	TCSYLVIO_006132	Uncharacterized protein	Not established	Not established	x	x	0
22	Tc00.1047053508827.79	40S ribosomal protein S17	Translation	Not established	x	x	0
23	TCSYLVIO_004413	60S ribosomal protein L13	Translation	No	x	x	0
24	Tc00.1047053511635.20	Histone H2B	DNA binding	No	x	x	0
25		Mitochondrial heat shock	Proteostasis	No	x	x	0
26	TCSYLVIO_001154	Uncharacterized protein	Not established	Not established	X	x	0
27	MOQ_003716	Chaperonin HSP60, mitochondrial	Chaperones	No	X	x	0
28	TCSYLVIO_005552	Uncharacterized protein	Not established	Not established	X	x	0
29	Tc00.1047053506679.100	40S ribosomal protein S18	Translation	Not established	x	x	0
30	Tc00.1047053511153.64	Histone H2B	DNA binding	No	x	x	0
31	TCSYLVIO_007508	Mitochondrial processing peptidase	Mitochondrial biosynthesis	No	x	x	0
32	TCSYLVIO_010706	Uncharacterized protein	Not established	Not established	X	x	0
33	Tc00.1047053510215.10	NADH-dependent fumarate reductase	Glycosomal protein	No	X	x	0
34	Tc00.1047053504105.94	Ribosomal protein S25	Translation	Not established	x	x	0
35	TCSYLVIO_003068	Alkyl-dihydroxyacetone	Glycosomal protein	No	x	x	0
36	TCSYLVIO_005024	Dihydrolipoamide acetyltransferase	Glycosomal protein	No	x	x	0
37	TCSYLVIO_000083	Uncharacterized protein	Not established	Not established	x	x	0
38	Tc00.1047053507251.20	Ribosomal protein L21E (60S)	Translation	Not established	x	x	x
39	Tc00.1047053506435.150	Uncharacterized protein	Not established	Not established	x	x	0
40	TCSYLVIO_009936	Elongation factor 2	Translation	RNA recognition motif (RRM)	x	x	0
41		Histone H2A	DNA binding	No	x	x	0
42	TRSC58_04112	ATP-dependent DEAD/H RNA helicase	Nucleic acid binding	DEAD box motif	x	x	0
43	TCSYLVIO_010614	Uncharacterized protein	Not established	Not established	x	x	0
44	TCSYLVIO_007520	Glycosomal membrane protein	Translation	Not established	x	x	0
45	Tc00.1047053409117.20	40S ribosomal protein S14	Translation	Not established	x	x	x
46	Tc00.1047053510099.120	D-isomer specific 2-hydroxyacid dehydrogenase-protein	Glycosomal protein	No	x	x	0
47	MOQ_003273	Uncharacterized protein	Acidd nucleics binding	DEAD box motif
48	TCSYLVIO_004206	Uncharacterized protein	Gene regulation	Tudor domain
49	TCSYLVIO_000164	Uncharacterized protein	Not established	Not established	x	x	0
50	TCSYLVIO_002907	Thiolase protein-like protein	Glycosomal protein	No	x	x	0
51	MOQ_002545	60S ribosomal protein L13	Translation	No	x	x	0
52	TCSYLVIO_001300	40S ribosomal protein S8	Translation	No	x	x	0
53		3-hydroxy-3-methylglutaryl coenzyme A reductase	Glycosomal protein	NAD binding	x	x	0
54	Tc00.1047053510187.530	Uncharacterized protein	Not established	Not established	X	x	0
55	TCSYLVIO_005508	Uncharacterized protein	RNA binding protein	Zinc finger domain	x	x	0
56	TCSYLVIO_007036	Nucleolar protein	Not established	Nop domain	x	x	0
57	MOQ_006275	Uncharacterized protein	Not established	Not established	x	x	0
58	TCSYLVIO_006361	Uncharacterized protein	Not established	Not established	x	x	0
59	TCSYLVIO_003971	60S ribosomal protein L13a	Translation	Not established	x	x	0
60	TCSYLVIO_008909	Uncharacterized protein	Not established	Not established	x	x	0
61	Tc00.1047053510767.20	60S ribosomal protein l36	Translation	No	x	x	0
62	Tc00.1047053504247.30	Uncharacterized protein	Transcription	Not established	x	x	0
63	TCSYLVIO_005747	Uncharacterized protein	Not established	Not established	x	x	0
64	MOQ_003131	Paraflagellar rod protein 3	Cytoskeleton	No	x	x	0
65	Tc00.1047053453445.20	Ubiquitin-conjugating enzyme E2	Post-translation modification	RWD domain	x	x	0
66	TCSYLVIO_003771	Uncharacterized protein	Not established	Not established	x	x	0
67	TCSYLVIO_007590	Enoyl-CoA hydratase, mitochondrial	Fatty acid metabolism	No	x	x	0
68	A6N830_TRYCR	Kinetoplast-associated protein Tcp22	Not established	Not established	x	x	0
69	TCSYLVIO_002277	Uncharacterized protein	Not established	Not established	x	x	0
70	TCSYLVIO_009719	Small GTP-binding protein Rab11	Protein biosynthesis	G domain	x	x	0
71	TCSYLVIO_004556	Eukaryotic translation initiation factor 5	Protein biosynthesis	Not established	x	x	0
72	TCSYLVIO_006771	Uncharacterized protein	Protein binding	Not established	x	x	0
73	TCSYLVIO_004519	Acetyltransferas	Transcription	Not established	x	x	0
74	TCSYLVIO_002291	Glucose-regulated protein 78	Not established	Not established	x	x	0
75	TCSYLVIO_006357	2-oxoisovalerate dehydrogenase	Glycosomal protein	No	x	x	0
76	TRSC58_02776	40S ribosomal protein S24	Translation	No	x	x	0
77	TCDM_14502	Uncharacterized protein	Not established	Not established	x	x	0
78	TCSYLVIO_002685	Coatomer subunit gamma	Intracellular transport	Not established	x	x	0
79	MOQ_004984	Pyruvate dehydrogenase E1	Glycosomal protein	No	x	x	0
80	TCSYLVIO_010075	Uncharacterized protein	Not established	Not established	x	x	0
81	TCSYLVIO_005315	Chaperone DNAJ protein	Proteostasis	No	x	x	0
82	MOQ_006238	Heat shock protein	Proteostasis	No	x	x	0
83	TRSC58_04672	40S ribosomal protein S23	Translation	No	x	x	0
84	TCSYLVIO_009289	Surface protein TolT	Not established	Not established	x	x	0
85	Tc00.1047053509793.30	Kinetoplast DNA-associated protein	Mitochondrial biosynthesis	Not established	x	x	0
86	TCSYLVIO_009078	Uncharacterized protein	Protein binding	FHA and SMAD domains	x	x	0
87		Ribosomal protein s20	Translation	No	x	x	0
88	TCSYLVIO_009788	Uncharacterized protein	Protein binding	Leucine rich domain (LRR)	x	x	0
89	MOQ_003211	Serine/threonine protein kinase	PTM	ATP binding	x	x	0
90	TCSYLVIO_000995	Prohibitin	Mitochondrial biosynthesis	No	x	x	0
91	TRSC58_05337	40S ribosomal protein SA	Translation	No	x	x	0

## Sheet: 3´UTR-I
	Proteins bound in at least two replicates to the 3´UTR-I in trypomastigotes.
Number	ID	Protein name	Functional category	RNA, DNA domains	Present in the replicates
					1	2	3
1		40S ribosomal protein S4	Translation	No	x	x	0
2	TCSYLVIO_006132	Uncharacterized protein	Not established	Not established	x	x	0
3	MOQ_008090	Epsilon tubulin	Cytoskeleton	No	x	x	0
4	Tc00.1047053510215.10	NADH-dependent fumarate reductase	Glycosomal protein	No	x	x	0
5	Tc00.1047053510187.530	Uncharacterized protein	Not established	Not established	x	x	0
6	TCSYLVIO_005145	Casein kinase	Post-translation modification	Binding ATP	x	x	0
7	TCSYLVIO_003879	Thioredoxin	Cell homeostasis	No	x	x	0
8	TCSYLVIO_009289	Surface protein TolT	Not established	Not established	x	x	0

## Sheet: 3´UTR-II
	Proteins bound in at least two replicates to the 3´UTR-II in trypomastigotes.
Number	ID	Protein name	Functional category	RNA, DNA domains	Present in the replicates
					1	2	3
1	Tc00.1047053510215.10	NADH-dependent fumarate reductase	Glycosomal protein	No	x	x	x
2	TCDM_04626	40S ribosomal protein S4	Translation	No	x	x	0
3	TRSC58_06044/TcCLB.508461.490	60S ribosomal protein L23	Translation	No	x	x	0
4	Tc00.1047053510187.530	Uncharacterized protein	Not established	Not established	x	x	0
5	TCSYLVIO_005145	Casein kinase	Post-translation modification	Binding ATP	x	x	0
6	TCSYLVIO_000956	Uncharacterized protein	Not established	Brix domain	x	x	0
